# Supplementary material for: Dichloridobis[ethyl 2-(2-amino-1,3-thia­zol-4-yl)acetate-κ2 O,N 3]cadmium
Source: Acta Crystallogr Sect E Struct Rep Online. 2012 May 26;68(Pt 6):m788–9. doi: 10.1107/S1600536812021976 (PMC3379118; doi:10.1107/S1600536812021976)
Supplement: Supplementary file 1 [file e-68-0m788-sup1.cif]

##############################################################################
#                                                                            #
# This CIF contains the data in a paper accepted for publication in          #
# Acta Crystallographica Section E. It conforms to the requirements of       #
# Notes for Authors for Acta Crystallographica Section E, and has been       #
# peer reviewed under the auspices of the IUCr Commission on Journals.       #
#                                                                            #
# Full details of the Crystallographic Information File format               #
# are given in the paper "The Crystallographic Information File (CIF):       #
# a New Standard Archive File for Crystallography" by S. R. Hall, F. H.      #
# Allen and I. D. Brown [Acta Cryst. (1991), A47, 655-685].                  #
#                                                                            #
# The current version of the core CIF dictionary is obtainable from          #
# ftp://ftp.iucr.org/pub/cif_core.dic.                                       #
#                                                                            #
# Software is freely available for graphical display of the structure(s)     #
# in this CIF. For information consult the CIF software page                 #
# http://www.iucr.org/resources/cif/software.                                #
#                                                                            #
# This file may be used for bona fide research purposes within the           #
# scientific community so long as proper attribution is given to the journal # 
# article from which it was obtained.                                        #
#                                                                            #
##############################################################################
data_I
_audit_creation_method     SHELXL-97
_chemical_name_systematic
;
Dichloridobis[ethyl
2-(2-amino-1,3-thiazol-4-yl)acetate-\k^2^<i>O</i>,<i>N</i>^3^]cadmium
;
_chemical_name_common     ?
_chemical_formula_moiety     'C14 H20 Cd Cl2 N4 O4 S2'
_chemical_formula_sum     'C14 H20 Cd Cl2 N4 O4 S2'
_chemical_formula_iupac     '[Cd Cl2 (C7 H10 N2 O2 S)2]'
_chemical_formula_weight     555.76
_chemical_melting_point     ?
_symmetry_cell_setting     monoclinic
_symmetry_space_group_name_H-M     'C c'
_symmetry_space_group_name_Hall     'C -2yc'
loop_
    _symmetry_equiv_pos_as_xyz
    'x, y, z'
    'x, -y, z+1/2'
    'x+1/2, y+1/2, z'
    'x+1/2, -y+1/2, z+1/2'
_cell_length_a     16.860(3)
_cell_length_b     16.630(3)
_cell_length_c     16.220(3)
_cell_angle_alpha     90.00
_cell_angle_beta     105.41(3)
_cell_angle_gamma     90.00
_cell_volume     4384.3(15)
_cell_formula_units_Z     8
_cell_measurement_reflns_used     8288
_cell_measurement_theta_min     4.750
_cell_measurement_theta_max     56.276
_cell_measurement_temperature     293(2)
_exptl_crystal_description     cube
_exptl_crystal_colour     yellow
_exptl_crystal_size_max     0.13
_exptl_crystal_size_mid     0.11
_exptl_crystal_size_min     0.08
_exptl_crystal_density_diffrn     1.684
_exptl_crystal_density_meas     ?
_exptl_crystal_density_method     'not measured'
_exptl_crystal_F_000     2224
_exptl_absorpt_coefficient_mu     1.456
_exptl_absorpt_correction_type     multi-scan
_exptl_absorpt_process_details     '(<i>SADABS</i>; Sheldrick, 1996)'
_exptl_absorpt_correction_T_min     0.8332
_exptl_absorpt_correction_T_max     0.8924
_exptl_special_details     ?
_diffrn_ambient_temperature     293(2)
_diffrn_radiation_type     MoK\a
_diffrn_radiation_wavelength     0.71073
_diffrn_radiation_source     'fine-focus sealed tube'
_diffrn_radiation_monochromator     graphite
_diffrn_measurement_device_type     'Bruker APEXII CCD area-detector'
_diffrn_measurement_method     '\f and \w scans'
_diffrn_detector_area_resol_mean     ?
_diffrn_reflns_number     14070
_diffrn_reflns_av_R_equivalents     0.0153
_diffrn_reflns_av_sigmaI/netI     0.0305
_diffrn_reflns_theta_min     1.75
_diffrn_reflns_theta_max     28.39
_diffrn_reflns_theta_full     28.39
_diffrn_measured_fraction_theta_max     0.965
_diffrn_measured_fraction_theta_full     0.965
_diffrn_reflns_limit_h_min     -16
_diffrn_reflns_limit_h_max     22
_diffrn_reflns_limit_k_min     -21
_diffrn_reflns_limit_k_max     18
_diffrn_reflns_limit_l_min     -21
_diffrn_reflns_limit_l_max     20
_diffrn_standards_number     ?
_diffrn_standards_interval_count     ?
_diffrn_standards_interval_time     ?
_diffrn_standards_decay_%     ?
_refine_special_details
;
 Refinement of F^2^ against ALL reflections.  The weighted R-factor wR and
 goodness of fit S are based on F^2^, conventional R-factors R are based
 on F, with F set to zero for negative F^2^. The threshold expression of
 F^2^ > 2sigma(F^2^) is used only for calculating R-factors(gt) etc. and is
 not relevant to the choice of reflections for refinement.  R-factors based
 on F^2^ are statistically about twice as large as those based on F, and R-
 factors based on ALL data will be even larger.
;
_reflns_number_total     8707
_reflns_number_gt     8223
_reflns_threshold_expression     I>2sigma(I)
_refine_ls_structure_factor_coef     Fsqd
_refine_ls_matrix_type     full
_refine_ls_R_factor_all     0.0239
_refine_ls_R_factor_gt     0.0215
_refine_ls_wR_factor_gt     0.0473
_refine_ls_wR_factor_ref     0.0483
_refine_ls_goodness_of_fit_ref     1.021
_refine_ls_restrained_S_all     1.021
_refine_ls_number_reflns     8707
_refine_ls_number_parameters     492
_refine_ls_number_restraints     2
_refine_ls_hydrogen_treatment     constr
_refine_ls_weighting_scheme     calc
_refine_ls_weighting_details
         'calc w=1/[\s^2^(Fo^2^)+(0.0214P)^2^+0.0000P] where P=(Fo^2^+2Fc^2^)/3'
_atom_sites_solution_hydrogens     geom
_atom_sites_solution_primary     direct
_atom_sites_solution_secondary     difmap
_refine_ls_shift/su_max     0.002
_refine_ls_shift/su_mean     0.000
_refine_diff_density_max     0.475
_refine_diff_density_min     -0.280
_refine_ls_extinction_method     none
_refine_ls_extinction_coef     ?
_refine_ls_abs_structure_details     'Flack (1983), 3396 Friedel pairs'
_refine_ls_abs_structure_Flack     0.003(12)
loop_
    _atom_type_symbol
    _atom_type_description
    _atom_type_scat_dispersion_real
    _atom_type_scat_dispersion_imag
    _atom_type_scat_source
    'C' 'C' 0.0033 0.0016
                         'International Tables Vol C Tables 4.2.6.8 and 6.1.1.4'
    'H' 'H' 0.0000 0.0000
                         'International Tables Vol C Tables 4.2.6.8 and 6.1.1.4'
    'Cd' 'Cd' -0.8075 1.2024
                         'International Tables Vol C Tables 4.2.6.8 and 6.1.1.4'
    'Cl' 'Cl' 0.1484 0.1585
                         'International Tables Vol C Tables 4.2.6.8 and 6.1.1.4'
    'N' 'N' 0.0061 0.0033
                         'International Tables Vol C Tables 4.2.6.8 and 6.1.1.4'
    'O' 'O' 0.0106 0.0060
                         'International Tables Vol C Tables 4.2.6.8 and 6.1.1.4'
    'S' 'S' 0.1246 0.1234
                         'International Tables Vol C Tables 4.2.6.8 and 6.1.1.4'
_computing_data_collection     '<i>APEX2</i> (Bruker, 2007)'
_computing_cell_refinement     '<i>SAINT-Plus</i> (Bruker, 2007)'
_computing_data_reduction     '<i>SAINT-Plus</i> (Bruker, 2007)'
_computing_structure_solution     '<i>SHELXS97</i> (Sheldrick, 2008)'
_computing_structure_refinement     '<i>SHELXL97</i> (Sheldrick, 2008)'
_computing_molecular_graphics     '<i>SHELXTL</i> (Sheldrick, 2008)'
_computing_publication_material     '<i>SHELXTL</i> (Sheldrick, 2008)'
loop_
    _atom_site_type_symbol
    _atom_site_label
    _atom_site_fract_x
    _atom_site_fract_y
    _atom_site_fract_z
    _atom_site_U_iso_or_equiv
    _atom_site_adp_type
    _atom_site_calc_flag
    _atom_site_refinement_flags
    _atom_site_occupancy
    _atom_site_symmetry_multiplicity
    _atom_site_disorder_assembly
    _atom_site_disorder_group
    Cd Cd2 0.485132(11) -0.050594(11) 0.483618(12) 0.03730(5) Uani d . 1 1 . .
    Cl Cl1 0.38342(5) -0.15043(5) 0.51743(7) 0.0622(2) Uani d . 1 1 . .
    Cl Cl2 0.60420(5) -0.05382(6) 0.61452(6) 0.0573(2) Uani d . 1 1 . .
    S S1 0.32127(6) 0.17849(6) 0.52649(8) 0.0677(3) Uani d . 1 1 . .
    S S2 0.57839(7) -0.27697(5) 0.35146(8) 0.0709(3) Uani d . 1 1 . .
    O O1 0.5970(2) 0.17949(17) 0.4071(2) 0.0845(9) Uani d . 1 1 . .
    O O2 0.35439(19) 0.00228(19) 0.21198(17) 0.0745(7) Uani d . 1 1 . .
    O O4 0.55304(17) 0.05458(14) 0.41459(17) 0.0589(6) Uani d . 1 1 . .
    O O6 0.38851(15) -0.03458(16) 0.34818(16) 0.0607(6) Uani d . 1 1 . .
    N N1 0.42536(14) 0.06974(14) 0.51274(15) 0.0370(5) Uani d . 1 1 . .
    N N2 0.53823(15) -0.13812(15) 0.39801(17) 0.0443(6) Uani d . 1 1 . .
    N N7 0.29128(17) 0.02223(16) 0.4987(2) 0.0570(8) Uani d . 1 1 . .
    H H7A 0.3046 -0.0264 0.4902 0.068 Uiso d R 1 1 . .
    H H7B 0.2415 0.0334 0.4988 0.068 Uiso d R 1 1 . .
    N N8 0.60648(19) -0.22120(17) 0.5118(2) 0.0624(8) Uani d . 1 1 . .
    H H8A 0.6041 -0.1854 0.5493 0.075 Uiso d R 1 1 . .
    H H8B 0.6295 -0.2668 0.5279 0.075 Uiso d R 1 1 . .
    C C3 0.46569(19) 0.14287(17) 0.5250(2) 0.0424(7) Uani d . 1 1 . .
    C C14 0.55607(19) 0.14566(19) 0.5285(2) 0.0493(8) Uani d . 1 1 . .
    H H14A 0.5769 0.1998 0.5420 0.059 Uiso calc R 1 1 . .
    H H14B 0.5865 0.1099 0.5730 0.059 Uiso calc R 1 1 . .
    C C18 0.34717(18) 0.07983(17) 0.51152(19) 0.0418(6) Uani d . 1 1 . .
    C C20 0.57463(19) -0.20604(18) 0.4289(2) 0.0493(8) Uani d . 1 1 . .
    C C23 0.56813(19) 0.1206(2) 0.4444(2) 0.0504(8) Uani d . 1 1 . .
    C C31 0.4774(2) -0.0671(2) 0.2587(2) 0.0584(9) Uani d . 1 1 . .
    H H31A 0.5194 -0.0257 0.2681 0.070 Uiso calc R 1 1 . .
    H H31B 0.4634 -0.0811 0.1985 0.070 Uiso calc R 1 1 . .
    C C32 0.5135(2) -0.1403(2) 0.3099(2) 0.0504(8) Uani d . 1 1 . .
    C C33 0.4027(2) -0.0327(2) 0.2788(2) 0.0510(8) Uani d . 1 1 . .
    C C35 0.4212(2) 0.2063(2) 0.5344(3) 0.0602(9) Uani d . 1 1 . .
    H H35A 0.4412 0.2586 0.5438 0.072 Uiso calc R 1 1 . .
    C C36 0.5297(2) -0.2101(3) 0.2750(3) 0.0679(11) Uani d . 1 1 . .
    H H36A 0.5160 -0.2203 0.2165 0.081 Uiso calc R 1 1 . .
    C C38 0.2991(3) 0.1286(4) 0.2447(4) 0.1113(19) Uani d . 1 1 . .
    H H38A 0.2488 0.1565 0.2427 0.167 Uiso calc R 1 1 . .
    H H38B 0.3248 0.1522 0.2043 0.167 Uiso calc R 1 1 . .
    H H38C 0.3354 0.1327 0.3012 0.167 Uiso calc R 1 1 . .
    C C39 0.2811(3) 0.0433(3) 0.2232(3) 0.0775(12) Uani d . 1 1 . .
    H H39A 0.2629 0.0174 0.2686 0.093 Uiso calc R 1 1 . .
    H H39B 0.2371 0.0394 0.1709 0.093 Uiso calc R 1 1 . .
    C C41 0.6056(4) 0.1653(3) 0.3213(4) 0.113(2) Uani d . 1 1 . .
    H H41A 0.6113 0.1082 0.3122 0.135 Uiso calc R 1 1 . .
    H H41B 0.6543 0.1924 0.3141 0.135 Uiso calc R 1 1 . .
    C C43 0.5325(5) 0.1963(5) 0.2599(5) 0.155(3) Uani d . 1 1 . .
    H H43A 0.5421 0.1983 0.2042 0.233 Uiso calc R 1 1 . .
    H H43B 0.5207 0.2494 0.2766 0.233 Uiso calc R 1 1 . .
    H H43C 0.4867 0.1616 0.2585 0.233 Uiso calc R 1 1 . .
    Cd Cd1 1.014298(12) -0.019131(11) 0.516063(12) 0.03457(5) Uani d . 1 1 . .
    Cl Cl3 1.05317(5) -0.12360(5) 0.63094(5) 0.04869(18) Uani d . 1 1 . .
    Cl Cl4 1.13217(4) 0.08244(4) 0.56401(5) 0.04280(16) Uani d . 1 1 . .
    S S3 1.18288(6) -0.11604(6) 0.34483(6) 0.0617(2) Uani d . 1 1 . .
    S S4 0.80771(6) 0.15640(6) 0.57326(9) 0.0819(4) Uani d . 1 1 . .
    O O3 0.88349(16) 0.10310(18) 0.27228(15) 0.0719(8) Uani d . 1 1 . .
    O O5 0.76489(15) -0.14017(18) 0.42157(16) 0.0714(7) Uani d . 1 1 . .
    O O7 0.89008(13) -0.09262(15) 0.43589(14) 0.0526(5) Uani d . 1 1 . .
    O O8 0.95805(15) 0.07188(14) 0.40191(15) 0.0559(6) Uani d . 1 1 . .
    N N3 0.90975(15) 0.04584(14) 0.56106(17) 0.0395(5) Uani d . 1 1 . .
    N N4 1.06655(14) -0.07518(14) 0.41083(15) 0.0386(5) Uani d . 1 1 . .
    N N5 1.17737(16) -0.13937(18) 0.50584(18) 0.0533(7) Uani d . 1 1 . .
    H H5A 1.1551 -0.1358 0.5475 0.064 Uiso d R 1 1 . .
    H H5B 1.2248 -0.1618 0.5135 0.064 Uiso d R 1 1 . .
    N N6 0.96308(16) 0.17675(17) 0.5695(2) 0.0617(8) Uani d . 1 1 . .
    H H6A 1.0110 0.1603 0.5678 0.074 Uiso d R 1 1 . .
    H H6B 0.9540 0.2274 0.5731 0.074 Uiso d R 1 1 . .
    C C7 0.90311(18) 0.12415(19) 0.5664(2) 0.0454(7) Uani d . 1 1 . .
    C C15 0.83681(18) 0.0086(2) 0.5619(2) 0.0449(7) Uani d . 1 1 . .
    C C16 1.13877(18) -0.11042(18) 0.4296(2) 0.0425(7) Uani d . 1 1 . .
    C C19 0.83232(19) -0.10455(19) 0.4647(2) 0.0476(7) Uani d . 1 1 . .
    C C24 1.0442(2) -0.0512(2) 0.3255(2) 0.0469(7) Uani d . 1 1 . .
    C C25 0.9363(2) 0.0568(2) 0.3274(2) 0.0495(8) Uani d . 1 1 . .
    C C27 0.9611(2) -0.0157(2) 0.2847(2) 0.0574(8) Uani d . 1 1 . .
    H H27A 0.9201 -0.0572 0.2818 0.069 Uiso calc R 1 1 . .
    H H27B 0.9595 -0.0011 0.2263 0.069 Uiso calc R 1 1 . .
    C C29 0.8293(2) -0.0817(2) 0.5528(2) 0.0498(8) Uani d . 1 1 . .
    H H29A 0.8739 -0.1074 0.5947 0.060 Uiso calc R 1 1 . .
    H H29B 0.7777 -0.0993 0.5626 0.060 Uiso calc R 1 1 . .
    C C30 1.0989(2) -0.0682(2) 0.2821(2) 0.0599(9) Uani d . 1 1 . .
    H H30A 1.0922 -0.0556 0.2247 0.072 Uiso calc R 1 1 . .
    C C34 0.7765(2) 0.0577(2) 0.5684(3) 0.0680(11) Uani d . 1 1 . .
    H H34A 0.7244 0.0408 0.5701 0.082 Uiso calc R 1 1 . .
    C C37 0.8494(3) 0.1722(3) 0.3080(3) 0.0815(13) Uani d . 1 1 . .
    H H37A 0.8166 0.1538 0.3452 0.098 Uiso calc R 1 1 . .
    H H37B 0.8935 0.2057 0.3412 0.098 Uiso calc R 1 1 . .
    C C40 0.7588(3) -0.1582(4) 0.3317(3) 0.121(2) Uani d . 1 1 . .
    H H40A 0.8131 -0.1707 0.3254 0.146 Uiso calc R 1 1 . .
    H H40B 0.7243 -0.2051 0.3144 0.146 Uiso calc R 1 1 . .
    C C42 0.7984(4) 0.2179(4) 0.2368(3) 0.120(2) Uani d . 1 1 . .
    H H42A 0.7847 0.2689 0.2571 0.179 Uiso calc R 1 1 . .
    H H42B 0.7489 0.1885 0.2118 0.179 Uiso calc R 1 1 . .
    H H42C 0.8281 0.2264 0.1946 0.179 Uiso calc R 1 1 . .
    C C44 0.7253(4) -0.0925(8) 0.2773(5) 0.194(5) Uani d . 1 1 . .
    H H44A 0.7089 -0.1105 0.2190 0.291 Uiso calc R 1 1 . .
    H H44B 0.7661 -0.0510 0.2832 0.291 Uiso calc R 1 1 . .
    H H44C 0.6783 -0.0715 0.2930 0.291 Uiso calc R 1 1 . .
loop_
    _atom_site_aniso_label
    _atom_site_aniso_U_11
    _atom_site_aniso_U_22
    _atom_site_aniso_U_33
    _atom_site_aniso_U_12
    _atom_site_aniso_U_13
    _atom_site_aniso_U_23
    Cd2 0.03566(10) 0.03306(10) 0.04408(11) 0.00243(9) 0.01218(8) 0.00147(9)
    Cl1 0.0430(4) 0.0399(4) 0.1096(7) 0.0052(3) 0.0305(4) 0.0189(4)
    Cl2 0.0486(4) 0.0598(5) 0.0562(5) -0.0012(4) 0.0010(4) 0.0068(4)
    S1 0.0590(5) 0.0406(5) 0.1071(8) 0.0101(4) 0.0285(5) -0.0137(5)
    S2 0.0710(6) 0.0411(5) 0.1128(8) -0.0020(4) 0.0456(6) -0.0174(5)
    O1 0.121(2) 0.0509(15) 0.103(2) -0.0169(16) 0.066(2) 0.0038(15)
    O2 0.0798(18) 0.085(2) 0.0513(15) 0.0108(15) 0.0053(13) 0.0091(13)
    O4 0.0739(17) 0.0446(14) 0.0666(16) -0.0107(12) 0.0334(13) -0.0010(11)
    O6 0.0545(14) 0.0800(18) 0.0478(14) 0.0151(12) 0.0138(11) 0.0068(12)
    N1 0.0365(12) 0.0302(12) 0.0459(13) 0.0005(10) 0.0135(10) -0.0027(10)
    N2 0.0436(13) 0.0367(13) 0.0577(16) 0.0005(11) 0.0225(12) -0.0011(11)
    N7 0.0408(15) 0.0421(15) 0.095(2) 0.0009(12) 0.0307(15) -0.0132(15)
    N8 0.0664(18) 0.0423(16) 0.082(2) 0.0204(14) 0.0251(16) 0.0147(15)
    C3 0.0473(16) 0.0349(16) 0.0437(16) -0.0024(13) 0.0097(13) -0.0022(12)
    C14 0.0442(17) 0.0398(17) 0.062(2) -0.0096(14) 0.0107(14) -0.0028(14)
    C18 0.0445(16) 0.0342(15) 0.0489(17) 0.0031(13) 0.0163(13) -0.0032(12)
    C20 0.0430(16) 0.0352(16) 0.079(2) 0.0018(13) 0.0317(16) 0.0010(15)
    C23 0.0409(16) 0.0473(19) 0.065(2) -0.0041(14) 0.0183(14) 0.0073(16)
    C31 0.068(2) 0.061(2) 0.0495(19) -0.0025(18) 0.0224(17) -0.0046(16)
    C32 0.0482(17) 0.0515(19) 0.056(2) -0.0060(15) 0.0213(15) -0.0058(15)
    C33 0.055(2) 0.0463(18) 0.0482(19) -0.0081(14) 0.0075(15) -0.0026(14)
    C35 0.060(2) 0.0325(17) 0.089(3) -0.0015(15) 0.0204(19) -0.0082(16)
    C36 0.067(2) 0.068(3) 0.076(3) -0.0113(19) 0.032(2) -0.024(2)
    C38 0.092(4) 0.094(4) 0.144(5) 0.006(3) 0.023(4) -0.015(4)
    C39 0.055(2) 0.087(3) 0.080(3) 0.007(2) -0.001(2) 0.018(2)
    C41 0.163(6) 0.089(4) 0.119(5) -0.024(4) 0.093(5) 0.010(3)
    C43 0.188(8) 0.182(8) 0.095(5) 0.020(7) 0.038(5) -0.035(5)
    Cd1 0.03415(9) 0.03501(10) 0.03617(9) 0.00204(9) 0.01218(7) 0.00289(8)
    Cl3 0.0538(4) 0.0426(4) 0.0497(4) -0.0013(3) 0.0139(3) 0.0144(3)
    Cl4 0.0347(3) 0.0369(4) 0.0590(4) 0.0000(3) 0.0164(3) 0.0013(3)
    S3 0.0545(5) 0.0756(6) 0.0644(5) 0.0017(4) 0.0322(4) -0.0149(5)
    S4 0.0514(5) 0.0565(6) 0.1508(11) 0.0117(4) 0.0493(6) -0.0076(6)
    O3 0.0619(15) 0.101(2) 0.0495(14) 0.0320(15) 0.0092(12) 0.0130(14)
    O5 0.0548(15) 0.090(2) 0.0695(17) -0.0322(14) 0.0169(12) -0.0130(14)
    O7 0.0440(12) 0.0659(15) 0.0514(12) -0.0130(11) 0.0186(10) -0.0070(11)
    O8 0.0655(15) 0.0555(14) 0.0442(13) 0.0079(11) 0.0100(11) 0.0085(10)
    N3 0.0358(13) 0.0365(13) 0.0493(14) 0.0029(10) 0.0169(11) 0.0026(10)
    N4 0.0382(13) 0.0406(13) 0.0398(13) -0.0041(10) 0.0153(10) -0.0046(10)
    N5 0.0414(14) 0.0585(18) 0.0611(17) 0.0124(13) 0.0154(13) 0.0036(14)
    N6 0.0426(15) 0.0356(14) 0.113(3) 0.0029(12) 0.0303(16) -0.0039(15)
    C7 0.0370(15) 0.0416(17) 0.0596(19) 0.0053(13) 0.0166(14) -0.0016(14)
    C15 0.0378(15) 0.0477(18) 0.0529(18) -0.0026(13) 0.0186(13) -0.0003(14)
    C16 0.0378(15) 0.0375(16) 0.0547(18) -0.0035(12) 0.0165(13) -0.0075(13)
    C19 0.0414(16) 0.0433(17) 0.0558(19) -0.0070(13) 0.0087(14) 0.0029(14)
    C24 0.0487(17) 0.0526(18) 0.0400(16) -0.0064(14) 0.0126(13) -0.0047(13)
    C25 0.0437(17) 0.060(2) 0.0475(19) 0.0031(15) 0.0170(14) 0.0151(15)
    C27 0.0554(19) 0.074(2) 0.0390(17) 0.0023(18) 0.0054(14) 0.0020(16)
    C29 0.0453(17) 0.0503(19) 0.0578(19) -0.0073(15) 0.0208(15) 0.0054(15)
    C30 0.064(2) 0.072(2) 0.049(2) -0.0088(19) 0.0260(17) -0.0085(17)
    C34 0.0437(19) 0.061(2) 0.108(3) 0.0000(17) 0.037(2) -0.003(2)
    C37 0.074(3) 0.102(3) 0.070(3) 0.037(3) 0.021(2) 0.014(2)
    C40 0.082(3) 0.199(7) 0.083(3) -0.081(4) 0.023(3) -0.041(4)
    C42 0.127(5) 0.144(6) 0.096(4) 0.063(4) 0.044(3) 0.027(4)
    C44 0.086(4) 0.386(16) 0.101(5) -0.010(6) 0.011(4) 0.101(8)
_geom_special_details
;
All esds (except the esd in the dihedral angle between two l.s. planes) are
estimated using the full covariance matrix. The cell esds are taken into
account individually in the estimation of esds in distances, angles and
torsion angles; correlations between esds in cell parameters are only used
when they are defined by crystal symmetry. An appro ximate (isotropic)
treatment of cell esds is used for estimating esds involving l.s. planes.
;
loop_
    _geom_bond_atom_site_label_1
    _geom_bond_atom_site_label_2
    _geom_bond_site_symmetry_2
    _geom_bond_distance
    _geom_bond_publ_flag
    Cd1 N3 . 2.343(2) y
    Cd1 N4 . 2.315(2) y
    Cd1 O7 . 2.475(2) y
    Cd1 O8 . 2.384(2) y
    Cd1 Cl3 . 2.5041(8) y
    Cd1 Cl4 . 2.5664(8) y
    Cd2 N1 . 2.344(2) y
    Cd2 N2 . 2.347(2) y
    Cd2 O4 . 2.511(2) y
    Cd2 O6 . 2.377(3) y
    Cd2 Cl1 . 2.5491(9) y
    Cd2 Cl2 . 2.5051(12) y
    S1 C35 . 1.719(4) ?
    S1 C18 . 1.731(3) ?
    S2 C36 . 1.706(5) ?
    S2 C20 . 1.736(3) ?
    O1 C23 . 1.310(4) ?
    O1 C41 . 1.456(6) ?
    O2 C33 . 1.307(4) ?
    O2 C39 . 1.465(5) ?
    O4 C23 . 1.200(4) ?
    O6 C33 . 1.212(4) ?
    N1 C18 . 1.324(4) ?
    N1 C3 . 1.382(4) ?
    N2 C20 . 1.319(4) ?
    N2 C32 . 1.379(4) ?
    N7 C18 . 1.321(4) ?
    N7 H7A . 0.8602 ?
    N7 H7B . 0.8600 ?
    N8 C20 . 1.334(5) ?
    N8 H8A . 0.8596 ?
    N8 H8B . 0.8602 ?
    C3 C35 . 1.327(4) ?
    C3 C14 . 1.511(4) ?
    C14 C23 . 1.491(5) ?
    C14 H14A . 0.9700 ?
    C14 H14B . 0.9700 ?
    C31 C33 . 1.496(5) ?
    C31 C32 . 1.507(5) ?
    C31 H31A . 0.9700 ?
    C31 H31B . 0.9700 ?
    C32 C36 . 1.350(5) ?
    C35 H35A . 0.9300 ?
    C36 H36A . 0.9300 ?
    C38 C39 . 1.473(7) ?
    C38 H38A . 0.9600 ?
    C38 H38B . 0.9600 ?
    C38 H38C . 0.9600 ?
    C39 H39A . 0.9700 ?
    C39 H39B . 0.9700 ?
    C41 C43 . 1.457(9) ?
    C41 H41A . 0.9700 ?
    C41 H41B . 0.9700 ?
    C43 H43A . 0.9600 ?
    C43 H43B . 0.9600 ?
    C43 H43C . 0.9600 ?
    S3 C30 . 1.705(4) ?
    S3 C16 . 1.730(3) ?
    S4 C34 . 1.720(4) ?
    S4 C7 . 1.727(3) ?
    O3 C25 . 1.327(4) ?
    O3 C37 . 1.472(5) ?
    O5 C19 . 1.307(4) ?
    O5 C40 . 1.465(6) ?
    O7 C19 . 1.203(4) ?
    O8 C25 . 1.193(4) ?
    N3 C7 . 1.312(4) ?
    N3 C15 . 1.380(4) ?
    N4 C16 . 1.312(4) ?
    N4 C24 . 1.393(4) ?
    N5 C16 . 1.326(4) ?
    N5 H5A . 0.8579 ?
    N5 H5B . 0.8610 ?
    N6 C7 . 1.328(4) ?
    N6 H6A . 0.8603 ?
    N6 H6B . 0.8609 ?
    C15 C34 . 1.330(5) ?
    C15 C29 . 1.510(5) ?
    C19 C29 . 1.493(5) ?
    C24 C30 . 1.332(5) ?
    C24 C27 . 1.501(5) ?
    C25 C27 . 1.504(5) ?
    C27 H27A . 0.9700 ?
    C27 H27B . 0.9700 ?
    C29 H29A . 0.9700 ?
    C29 H29B . 0.9700 ?
    C30 H30A . 0.9300 ?
    C34 H34A . 0.9300 ?
    C37 C42 . 1.457(6) ?
    C37 H37A . 0.9700 ?
    C37 H37B . 0.9700 ?
    C40 C44 . 1.423(10) ?
    C40 H40A . 0.9700 ?
    C40 H40B . 0.9700 ?
    C42 H42A . 0.9600 ?
    C42 H42B . 0.9600 ?
    C42 H42C . 0.9600 ?
    C44 H44A . 0.9600 ?
    C44 H44B . 0.9600 ?
    C44 H44C . 0.9600 ?
loop_
    _geom_angle_atom_site_label_1
    _geom_angle_atom_site_label_2
    _geom_angle_atom_site_label_3
    _geom_angle_site_symmetry_1
    _geom_angle_site_symmetry_3
    _geom_angle
    _geom_angle_publ_flag
    N1 Cd2 N2 . . 154.22(9) .
    N1 Cd2 O6 . . 82.23(8) .
    N2 Cd2 O6 . . 78.35(9) .
    N1 Cd2 Cl2 . . 97.94(6) .
    N2 Cd2 Cl2 . . 98.19(7) .
    O6 Cd2 Cl2 . . 169.70(7) .
    N1 Cd2 O4 . . 76.50(8) .
    N2 Cd2 O4 . . 82.96(8) .
    O6 Cd2 O4 . . 77.97(9) .
    Cl2 Cd2 O4 . . 92.02(7) .
    N1 Cd2 Cl1 . . 99.37(6) .
    N2 Cd2 Cl1 . . 96.17(7) .
    O6 Cd2 Cl1 . . 86.37(7) .
    Cl2 Cd2 Cl1 . . 103.71(3) .
    O4 Cd2 Cl1 . . 164.19(7) .
    C35 S1 C18 . . 89.26(15) ?
    C36 S2 C20 . . 88.85(18) ?
    C23 O1 C41 . . 117.6(3) ?
    C33 O2 C39 . . 117.7(3) ?
    C23 O4 Cd2 . . 122.1(2) ?
    C33 O6 Cd2 . . 127.2(2) ?
    C18 N1 C3 . . 109.9(2) ?
    C18 N1 Cd2 . . 125.78(19) ?
    C3 N1 Cd2 . . 123.98(18) ?
    C20 N2 C32 . . 110.7(3) ?
    C20 N2 Cd2 . . 121.2(2) ?
    C32 N2 Cd2 . . 124.9(2) ?
    C18 N7 H7A . . 120.1 ?
    C18 N7 H7B . . 119.9 ?
    H7A N7 H7B . . 120.0 ?
    C20 N8 H8A . . 120.1 ?
    C20 N8 H8B . . 120.1 ?
    H8A N8 H8B . . 119.9 ?
    C35 C3 N1 . . 116.4(3) ?
    C35 C3 C14 . . 124.5(3) ?
    N1 C3 C14 . . 119.0(3) ?
    C23 C14 C3 . . 109.8(3) ?
    C23 C14 H14A . . 109.7 ?
    C3 C14 H14A . . 109.7 ?
    C23 C14 H14B . . 109.7 ?
    C3 C14 H14B . . 109.7 ?
    H14A C14 H14B . . 108.2 ?
    N7 C18 N1 . . 125.2(3) ?
    N7 C18 S1 . . 120.9(2) ?
    N1 C18 S1 . . 113.9(2) ?
    N2 C20 N8 . . 124.5(3) ?
    N2 C20 S2 . . 114.2(3) ?
    N8 C20 S2 . . 121.3(2) ?
    O4 C23 O1 . . 124.3(3) ?
    O4 C23 C14 . . 123.9(3) ?
    O1 C23 C14 . . 111.8(3) ?
    C33 C31 C32 . . 115.4(3) ?
    C33 C31 H31A . . 108.4 ?
    C32 C31 H31A . . 108.4 ?
    C33 C31 H31B . . 108.4 ?
    C32 C31 H31B . . 108.4 ?
    H31A C31 H31B . . 107.5 ?
    C36 C32 N2 . . 114.7(3) ?
    C36 C32 C31 . . 124.0(3) ?
    N2 C32 C31 . . 121.1(3) ?
    O6 C33 O2 . . 123.2(3) ?
    O6 C33 C31 . . 125.3(3) ?
    O2 C33 C31 . . 111.5(3) ?
    C3 C35 S1 . . 110.5(2) ?
    C3 C35 H35A . . 124.8 ?
    S1 C35 H35A . . 124.8 ?
    C32 C36 S2 . . 111.5(3) ?
    C32 C36 H36A . . 124.2 ?
    S2 C36 H36A . . 124.2 ?
    C39 C38 H38A . . 109.5 ?
    C39 C38 H38B . . 109.5 ?
    H38A C38 H38B . . 109.5 ?
    C39 C38 H38C . . 109.5 ?
    H38A C38 H38C . . 109.5 ?
    H38B C38 H38C . . 109.5 ?
    O2 C39 C38 . . 110.5(4) ?
    O2 C39 H39A . . 109.5 ?
    C38 C39 H39A . . 109.5 ?
    O2 C39 H39B . . 109.5 ?
    C38 C39 H39B . . 109.5 ?
    H39A C39 H39B . . 108.1 ?
    O1 C41 C43 . . 108.4(5) ?
    O1 C41 H41A . . 110.0 ?
    C43 C41 H41A . . 110.0 ?
    O1 C41 H41B . . 110.0 ?
    C43 C41 H41B . . 110.0 ?
    H41A C41 H41B . . 108.4 ?
    C41 C43 H43A . . 109.5 ?
    C41 C43 H43B . . 109.5 ?
    H43A C43 H43B . . 109.5 ?
    C41 C43 H43C . . 109.5 ?
    H43A C43 H43C . . 109.5 ?
    H43B C43 H43C . . 109.5 ?
    N4 Cd1 N3 . . 151.71(9) .
    N4 Cd1 O8 . . 80.43(8) .
    N3 Cd1 O8 . . 76.84(9) .
    N4 Cd1 O7 . . 81.28(8) .
    N3 Cd1 O7 . . 77.87(8) .
    O8 Cd1 O7 . . 78.40(9) .
    N4 Cd1 Cl3 . . 101.17(7) .
    N3 Cd1 Cl3 . . 99.09(7) .
    O8 Cd1 Cl3 . . 171.75(6) .
    O7 Cd1 Cl3 . . 93.79(6) .
    N4 Cd1 Cl4 . . 94.17(6) .
    N3 Cd1 Cl4 . . 100.84(6) .
    O8 Cd1 Cl4 . . 86.20(7) .
    O7 Cd1 Cl4 . . 164.45(6) .
    Cl3 Cd1 Cl4 . . 101.69(3) .
    C30 S3 C16 . . 89.15(16) ?
    C34 S4 C7 . . 88.83(17) ?
    C25 O3 C37 . . 116.7(3) ?
    C19 O5 C40 . . 116.5(3) ?
    C19 O7 Cd1 . . 122.5(2) ?
    C25 O8 Cd1 . . 127.3(2) ?
    C7 N3 C15 . . 110.7(3) ?
    C7 N3 Cd1 . . 124.3(2) ?
    C15 N3 Cd1 . . 122.8(2) ?
    C16 N4 C24 . . 110.4(3) ?
    C16 N4 Cd1 . . 121.4(2) ?
    C24 N4 Cd1 . . 124.2(2) ?
    C16 N5 H5A . . 120.1 ?
    C16 N5 H5B . . 119.9 ?
    H5A N5 H5B . . 120.0 ?
    C7 N6 H6A . . 120.1 ?
    C7 N6 H6B . . 120.0 ?
    H6A N6 H6B . . 119.9 ?
    N3 C7 N6 . . 125.4(3) ?
    N3 C7 S4 . . 114.2(2) ?
    N6 C7 S4 . . 120.4(2) ?
    C34 C15 N3 . . 115.3(3) ?
    C34 C15 C29 . . 124.9(3) ?
    N3 C15 C29 . . 119.8(3) ?
    N4 C16 N5 . . 125.0(3) ?
    N4 C16 S3 . . 114.1(2) ?
    N5 C16 S3 . . 120.9(2) ?
    O7 C19 O5 . . 123.1(3) ?
    O7 C19 C29 . . 124.5(3) ?
    O5 C19 C29 . . 112.4(3) ?
    C30 C24 N4 . . 114.9(3) ?
    C30 C24 C27 . . 123.1(3) ?
    N4 C24 C27 . . 121.7(3) ?
    O8 C25 O3 . . 122.1(3) ?
    O8 C25 C27 . . 125.9(3) ?
    O3 C25 C27 . . 111.9(3) ?
    C24 C27 C25 . . 116.9(3) ?
    C24 C27 H27A . . 108.1 ?
    C25 C27 H27A . . 108.1 ?
    C24 C27 H27B . . 108.1 ?
    C25 C27 H27B . . 108.1 ?
    H27A C27 H27B . . 107.3 ?
    C19 C29 C15 . . 108.9(3) ?
    C19 C29 H29A . . 109.9 ?
    C15 C29 H29A . . 109.9 ?
    C19 C29 H29B . . 109.9 ?
    C15 C29 H29B . . 109.9 ?
    H29A C29 H29B . . 108.3 ?
    C24 C30 S3 . . 111.4(3) ?
    C24 C30 H30A . . 124.3 ?
    S3 C30 H30A . . 124.3 ?
    C15 C34 S4 . . 111.0(3) ?
    C15 C34 H34A . . 124.5 ?
    S4 C34 H34A . . 124.5 ?
    C42 C37 O3 . . 107.8(4) ?
    C42 C37 H37A . . 110.2 ?
    O3 C37 H37A . . 110.2 ?
    C42 C37 H37B . . 110.2 ?
    O3 C37 H37B . . 110.2 ?
    H37A C37 H37B . . 108.5 ?
    C44 C40 O5 . . 111.8(7) ?
    C44 C40 H40A . . 109.3 ?
    O5 C40 H40A . . 109.3 ?
    C44 C40 H40B . . 109.3 ?
    O5 C40 H40B . . 109.3 ?
    H40A C40 H40B . . 107.9 ?
    C37 C42 H42A . . 109.5 ?
    C37 C42 H42B . . 109.5 ?
    H42A C42 H42B . . 109.5 ?
    C37 C42 H42C . . 109.5 ?
    H42A C42 H42C . . 109.5 ?
    H42B C42 H42C . . 109.5 ?
    C40 C44 H44A . . 109.5 ?
    C40 C44 H44B . . 109.5 ?
    H44A C44 H44B . . 109.5 ?
    C40 C44 H44C . . 109.5 ?
    H44A C44 H44C . . 109.5 ?
    H44B C44 H44C . . 109.5 ?
loop_
    _geom_torsion_atom_site_label_1
    _geom_torsion_atom_site_label_2
    _geom_torsion_atom_site_label_3
    _geom_torsion_atom_site_label_4
    _geom_torsion_site_symmetry_1
    _geom_torsion_site_symmetry_2
    _geom_torsion_site_symmetry_3
    _geom_torsion_site_symmetry_4
    _geom_torsion
    _geom_torsion_publ_flag
    N1 Cd2 O4 C23 . . . . 34.1(3) ?
    N2 Cd2 O4 C23 . . . . -161.6(3) ?
    O6 Cd2 O4 C23 . . . . 118.9(3) ?
    Cl2 Cd2 O4 C23 . . . . -63.6(3) ?
    Cl1 Cd2 O4 C23 . . . . 110.6(3) ?
    N1 Cd2 O6 C33 . . . . 124.6(3) ?
    N2 Cd2 O6 C33 . . . . -38.3(3) ?
    Cl2 Cd2 O6 C33 . . . . 33.0(6) ?
    O4 Cd2 O6 C33 . . . . 46.9(3) ?
    Cl1 Cd2 O6 C33 . . . . -135.4(3) ?
    N2 Cd2 N1 C18 . . . . 102.8(3) ?
    O6 Cd2 N1 C18 . . . . 61.4(2) ?
    Cl2 Cd2 N1 C18 . . . . -129.0(2) ?
    O4 Cd2 N1 C18 . . . . 140.9(3) ?
    Cl1 Cd2 N1 C18 . . . . -23.6(2) ?
    N2 Cd2 N1 C3 . . . . -70.1(3) ?
    O6 Cd2 N1 C3 . . . . -111.4(2) ?
    Cl2 Cd2 N1 C3 . . . . 58.2(2) ?
    O4 Cd2 N1 C3 . . . . -32.0(2) ?
    Cl1 Cd2 N1 C3 . . . . 163.6(2) ?
    N1 Cd2 N2 C20 . . . . 173.0(2) ?
    O6 Cd2 N2 C20 . . . . -145.1(2) ?
    Cl2 Cd2 N2 C20 . . . . 44.7(2) ?
    O4 Cd2 N2 C20 . . . . 135.8(2) ?
    Cl1 Cd2 N2 C20 . . . . -60.1(2) ?
    N1 Cd2 N2 C32 . . . . -29.3(4) ?
    O6 Cd2 N2 C32 . . . . 12.6(2) ?
    Cl2 Cd2 N2 C32 . . . . -157.5(2) ?
    O4 Cd2 N2 C32 . . . . -66.5(2) ?
    Cl1 Cd2 N2 C32 . . . . 97.6(2) ?
    C18 N1 C3 C35 . . . . 1.1(4) ?
    Cd2 N1 C3 C35 . . . . 175.0(2) ?
    C18 N1 C3 C14 . . . . -179.9(3) ?
    Cd2 N1 C3 C14 . . . . -6.1(4) ?
    C35 C3 C14 C23 . . . . -117.1(4) ?
    N1 C3 C14 C23 . . . . 64.0(4) ?
    C3 N1 C18 N7 . . . . 178.1(3) ?
    Cd2 N1 C18 N7 . . . . 4.3(5) ?
    C3 N1 C18 S1 . . . . -0.7(3) ?
    Cd2 N1 C18 S1 . . . . -174.40(13) ?
    C35 S1 C18 N7 . . . . -178.7(3) ?
    C35 S1 C18 N1 . . . . 0.1(3) ?
    C32 N2 C20 N8 . . . . 178.7(3) ?
    Cd2 N2 C20 N8 . . . . -20.7(4) ?
    C32 N2 C20 S2 . . . . -1.3(3) ?
    Cd2 N2 C20 S2 . . . . 159.31(14) ?
    C36 S2 C20 N2 . . . . 0.8(3) ?
    C36 S2 C20 N8 . . . . -179.2(3) ?
    Cd2 O4 C23 O1 . . . . -174.0(3) ?
    Cd2 O4 C23 C14 . . . . 5.9(5) ?
    C41 O1 C23 O4 . . . . 4.6(6) ?
    C41 O1 C23 C14 . . . . -175.3(4) ?
    C3 C14 C23 O4 . . . . -64.5(5) ?
    C3 C14 C23 O1 . . . . 115.4(3) ?
    C20 N2 C32 C36 . . . . 1.3(4) ?
    Cd2 N2 C32 C36 . . . . -158.5(2) ?
    C20 N2 C32 C31 . . . . -174.2(3) ?
    Cd2 N2 C32 C31 . . . . 26.1(4) ?
    C33 C31 C32 C36 . . . . 127.5(4) ?
    C33 C31 C32 N2 . . . . -57.5(4) ?
    Cd2 O6 C33 O2 . . . . -155.9(3) ?
    Cd2 O6 C33 C31 . . . . 22.2(5) ?
    C39 O2 C33 O6 . . . . 2.2(5) ?
    C39 O2 C33 C31 . . . . -176.2(3) ?
    C32 C31 C33 O6 . . . . 31.3(5) ?
    C32 C31 C33 O2 . . . . -150.3(3) ?
    N1 C3 C35 S1 . . . . -1.0(4) ?
    C14 C3 C35 S1 . . . . -179.9(3) ?
    C18 S1 C35 C3 . . . . 0.5(3) ?
    N2 C32 C36 S2 . . . . -0.7(4) ?
    C31 C32 C36 S2 . . . . 174.6(3) ?
    C20 S2 C36 C32 . . . . -0.1(3) ?
    C33 O2 C39 C38 . . . . 91.7(5) ?
    C23 O1 C41 C43 . . . . 95.7(6) ?
    N4 Cd1 O7 C19 . . . . 165.4(3) ?
    N3 Cd1 O7 C19 . . . . -33.8(3) ?
    O8 Cd1 O7 C19 . . . . -112.6(3) ?
    Cl3 Cd1 O7 C19 . . . . 64.7(3) ?
    Cl4 Cd1 O7 C19 . . . . -120.6(3) ?
    N4 Cd1 O8 C25 . . . . 33.3(3) ?
    N3 Cd1 O8 C25 . . . . -129.8(3) ?
    O7 Cd1 O8 C25 . . . . -49.7(3) ?
    Cl4 Cd1 O8 C25 . . . . 128.2(3) ?
    N4 Cd1 N3 C7 . . . . -91.3(3) ?
    O8 Cd1 N3 C7 . . . . -53.9(3) ?
    O7 Cd1 N3 C7 . . . . -134.7(3) ?
    Cl3 Cd1 N3 C7 . . . . 133.4(3) ?
    Cl4 Cd1 N3 C7 . . . . 29.5(3) ?
    N4 Cd1 N3 C15 . . . . 70.0(3) ?
    O8 Cd1 N3 C15 . . . . 107.4(2) ?
    O7 Cd1 N3 C15 . . . . 26.7(2) ?
    Cl3 Cd1 N3 C15 . . . . -65.3(2) ?
    Cl4 Cd1 N3 C15 . . . . -169.2(2) ?
    N3 Cd1 N4 C16 . . . . -176.6(2) ?
    O8 Cd1 N4 C16 . . . . 146.6(2) ?
    O7 Cd1 N4 C16 . . . . -133.8(2) ?
    Cl3 Cd1 N4 C16 . . . . -41.6(2) ?
    Cl4 Cd1 N4 C16 . . . . 61.2(2) ?
    N3 Cd1 N4 C24 . . . . 28.4(3) ?
    O8 Cd1 N4 C24 . . . . -8.4(2) ?
    O7 Cd1 N4 C24 . . . . 71.2(2) ?
    Cl3 Cd1 N4 C24 . . . . 163.4(2) ?
    Cl4 Cd1 N4 C24 . . . . -93.8(2) ?
    C15 N3 C7 N6 . . . . 178.1(3) ?
    Cd1 N3 C7 N6 . . . . -18.6(5) ?
    C15 N3 C7 S4 . . . . 0.3(4) ?
    Cd1 N3 C7 S4 . . . . 163.56(15) ?
    C34 S4 C7 N3 . . . . 0.0(3) ?
    C34 S4 C7 N6 . . . . -178.0(3) ?
    C7 N3 C15 C34 . . . . -0.5(4) ?
    Cd1 N3 C15 C34 . . . . -164.0(3) ?
    C7 N3 C15 C29 . . . . 177.6(3) ?
    Cd1 N3 C15 C29 . . . . 14.0(4) ?
    C24 N4 C16 N5 . . . . 179.4(3) ?
    Cd1 N4 C16 N5 . . . . 21.3(4) ?
    C24 N4 C16 S3 . . . . 0.0(3) ?
    Cd1 N4 C16 S3 . . . . -158.08(14) ?
    C30 S3 C16 N4 . . . . 0.0(3) ?
    C30 S3 C16 N5 . . . . -179.3(3) ?
    Cd1 O7 C19 O5 . . . . 176.9(2) ?
    Cd1 O7 C19 C29 . . . . -3.8(4) ?
    C40 O5 C19 O7 . . . . -6.2(6) ?
    C40 O5 C19 C29 . . . . 174.4(4) ?
    C16 N4 C24 C30 . . . . -0.1(4) ?
    Cd1 N4 C24 C30 . . . . 157.3(2) ?
    C16 N4 C24 C27 . . . . 174.6(3) ?
    Cd1 N4 C24 C27 . . . . -28.0(4) ?
    Cd1 O8 C25 O3 . . . . 158.4(2) ?
    Cd1 O8 C25 C27 . . . . -19.4(5) ?
    C37 O3 C25 O8 . . . . -3.1(5) ?
    C37 O3 C25 C27 . . . . 175.0(3) ?
    C30 C24 C27 C25 . . . . -130.4(4) ?
    N4 C24 C27 C25 . . . . 55.3(5) ?
    O8 C25 C27 C24 . . . . -29.2(5) ?
    O3 C25 C27 C24 . . . . 152.9(3) ?
    O7 C19 C29 C15 . . . . 62.1(4) ?
    O5 C19 C29 C15 . . . . -118.6(3) ?
    C34 C15 C29 C19 . . . . 110.3(4) ?
    N3 C15 C29 C19 . . . . -67.5(4) ?
    N4 C24 C30 S3 . . . . 0.1(4) ?
    C27 C24 C30 S3 . . . . -174.5(3) ?
    C16 S3 C30 C24 . . . . -0.1(3) ?
    N3 C15 C34 S4 . . . . 0.5(4) ?
    C29 C15 C34 S4 . . . . -177.5(3) ?
    C7 S4 C34 C15 . . . . -0.2(3) ?
    C25 O3 C37 C42 . . . . 175.8(4) ?
    C19 O5 C40 C44 . . . . -87.5(5) ?
loop_
    _geom_hbond_atom_site_label_D
    _geom_hbond_atom_site_label_H
    _geom_hbond_atom_site_label_A
    _geom_hbond_site_symmetry_A
    _geom_hbond_distance_DH
    _geom_hbond_distance_HA
    _geom_hbond_distance_DA
    _geom_hbond_angle_DHA
    N5 H5A Cl3 . 0.86 2.46 3.291(3) 162.6
    N6 H6A Cl4 . 0.86 2.43 3.277(3) 166.6
    N7 H7A Cl1 . 0.86 2.43 3.242(3) 157.3
    N8 H8A Cl2 . 0.86 2.43 3.248(3) 159.6
    C14 H14B Cl2 . 0.97 2.80 3.607(3) 141
    C34 H34A Cl2 . 0.93 2.81 3.687(4) 158
    N5 H5B Cl1 1_655 0.86 2.67 3.435(3) 149.4
    N6 H6B Cl1 3 0.86 2.41 3.189(3) 151.7
    N8 H8B Cl4 3_445 0.86 2.57 3.373(3) 155.2
    C35 H35A Cl3 3_455 0.93 2.82 3.681(4) 153
data_global
_journal_date_recd_electronic     2012-04-12
_journal_date_accepted     2012-05-15
_journal_name_full     'Acta Crystallographica, Section E'
_journal_year     2012
_journal_volume     68
_journal_issue      6
_journal_page_first     m788
_journal_page_last     m789
_journal_paper_category     QM
_journal_paper_doi     10.1107/S1600536812021976
_journal_coeditor_code     VN2035
_publ_contact_author_name     'Lai-Jun Zhang'
_publ_contact_author_address
;
Shangrao Normal University
Shangrao
Jiangxi 334001
People's Republic of China
;
_publ_contact_author_email     ljzhang@sru.jx.cn
_publ_contact_author_fax     ?
_publ_contact_author_phone     ?
_publ_section_title
;
Dichloridobis[ethyl
2-(2-amino-1,3-thiazol-4-yl)acetate-\k^2^<i>O</i>,<i>N</i>^3^]cadmium
;
loop_
    _publ_author_name
    _publ_author_footnote
    _publ_author_address
    'Zhang, Lai-Jun' .
;
School of Chemistry and Chemical Engineering, Shangrao Normal University,
Shangrao 334001, People's Republic of China
;
    'Chen, Fa-Yun' .
;
School of Chemistry and Chemical Engineering, Shangrao Normal University,
Shangrao 334001, People's Republic of China
;
    'Liu, Guang-Yi' .
;
School of Chemistry and Chemical Engineering, Shangrao Normal University,
Shangrao 334001, People's Republic of China
;
    'Chen, Xiao' .
;
School of Chemistry and Chemical Engineering, Shangrao Normal University,
Shangrao 334001, People's Republic of China
;
    'Chen, Zhi-Feng' .
;
School of Chemistry and Chemical Engineering, Shangrao Normal University,
Shangrao 334001, People's Republic of China
;
_refine_ls_number_constraints     0
_iucr_refine_instructions_details
;
TITL I         C c          R = 0.02
CELL  0.71073   16.8600   16.6300   16.2200    90.000   105.410    90.000
ZERR  8           0.0030    0.0030    0.0030     0.000     0.030     0.000
LATT  -7
SYMM               X ,            - Y ,    0.50000 + Z
SFAC  C  H Cd Cl  N  O  S
UNIT   112  160   8  16  32  32  16
TEMP    20
L.S. 5
FMAP 2
htab
htab N8 Cl3
htab N2 Cl1
htab N4 Cl2
htab N6 Cl4
htab N8 Cl2_$1
eqiv $1 x-1, y-1, z
htab N2 Cl3_$2
eqiv $2 x+1, y+1, z
htab N4 Cl3_$3
eqiv $3 x+1/2, y+3/2, z
htab N6 Cl2_$4
eqiv $4 x-1/2, y-3/2, z
size 0.13 0.11 0.08
PLAN -20
ACTA
BOND $H
CONF
TWIN
WGHT    0.021400
BASF   0.00287
FVAR       0.16150
CD2   3    0.485132   -0.050594    0.483618    11.00000    0.03566    0.03306 =
         0.04408    0.00147    0.01218    0.00243
CL1   4    0.383421   -0.150432    0.517431    11.00000    0.04302    0.03995 =
         0.10959    0.01892    0.03053    0.00525
CL2   4    0.604196   -0.053822    0.614520    11.00000    0.04862    0.05975 =
         0.05625    0.00680    0.00104   -0.00122
S1    7    0.321270    0.178485    0.526487    11.00000    0.05900    0.04063 =
         0.10708   -0.01366    0.02850    0.01008
S2    7    0.578390   -0.276967    0.351458    11.00000    0.07104    0.04110 =
         0.11279   -0.01737    0.04564   -0.00195
O1    6    0.596990    0.179492    0.407126    11.00000    0.12061    0.05089 =
         0.10278    0.00382    0.06613   -0.01686
O2    6    0.354387    0.002279    0.211979    11.00000    0.07983    0.08547 =
         0.05130    0.00914    0.00534    0.01076
O4    6    0.553040    0.054579    0.414587    11.00000    0.07389    0.04457 =
         0.06660   -0.00098    0.03338   -0.01067
O6    6    0.388509   -0.034585    0.348182    11.00000    0.05450    0.08002 =
         0.04780    0.00680    0.01384    0.01511
N1    5    0.425362    0.069744    0.512739    11.00000    0.03655    0.03015 =
         0.04591   -0.00268    0.01352    0.00046
N2    5    0.538227   -0.138124    0.398010    11.00000    0.04364    0.03668 =
         0.05773   -0.00107    0.02254    0.00053
N7    5    0.291281    0.022234    0.498684    11.00000    0.04083    0.04215 =
         0.09523   -0.01318    0.03070    0.00089
AFIX   3
H7A   2    0.304601   -0.026396    0.490184    11.00000   -1.20000
H7B   2    0.241501    0.033404    0.498784    11.00000   -1.20000
AFIX   0
N8    5    0.606483   -0.221204    0.511846    11.00000    0.06643    0.04231 =
         0.08167    0.01467    0.02509    0.02043
AFIX   3
H8A   2    0.604103   -0.185404    0.549346    11.00000   -1.20000
H8B   2    0.629503   -0.266804    0.527946    11.00000   -1.20000
AFIX   0
C3    1    0.465686    0.142868    0.524998    11.00000    0.04729    0.03487 =
         0.04373   -0.00218    0.00968   -0.00244
C14   1    0.556075    0.145659    0.528468    11.00000    0.04420    0.03984 =
         0.06197   -0.00281    0.01072   -0.00961
AFIX  23
H14A  2    0.576863    0.199803    0.542006    11.00000   -1.20000
H14B  2    0.586482    0.109938    0.573014    11.00000   -1.20000
AFIX   0
C18   1    0.347173    0.079825    0.511522    11.00000    0.04447    0.03417 =
         0.04886   -0.00323    0.01633    0.00314
C20   1    0.574626   -0.206041    0.428874    11.00000    0.04301    0.03521 =
         0.07857    0.00098    0.03168    0.00178
C23   1    0.568131    0.120647    0.444353    11.00000    0.04091    0.04729 =
         0.06523    0.00726    0.01826   -0.00412
C31   1    0.477447   -0.067110    0.258738    11.00000    0.06837    0.06112 =
         0.04952   -0.00458    0.02242   -0.00252
AFIX  23
H31A  2    0.519449   -0.025731    0.268124    11.00000   -1.20000
H31B  2    0.463406   -0.081053    0.198521    11.00000   -1.20000
AFIX   0
C32   1    0.513462   -0.140331    0.309912    11.00000    0.04824    0.05151 =
         0.05565   -0.00582    0.02126   -0.00597
C33   1    0.402743   -0.032686    0.278793    11.00000    0.05504    0.04630 =
         0.04823   -0.00264    0.00753   -0.00805
C35   1    0.421187    0.206347    0.534355    11.00000    0.05981    0.03255 =
         0.08864   -0.00819    0.02041   -0.00153
AFIX  43
H35A  2    0.441245    0.258580    0.543838    11.00000   -1.20000
AFIX   0
C36   1    0.529680   -0.210075    0.274963    11.00000    0.06694    0.06837 =
         0.07551   -0.02447    0.03157   -0.01131
AFIX  43
H36A  2    0.516006   -0.220348    0.216516    11.00000   -1.20000
AFIX   0
C38   1    0.299082    0.128603    0.244735    11.00000    0.09150    0.09365 =
         0.14390   -0.01452    0.02289    0.00636
AFIX 137
H38A  2    0.248763    0.156541    0.242665    11.00000   -1.50000
H38B  2    0.324776    0.152179    0.204337    11.00000   -1.50000
H38C  2    0.335435    0.132677    0.301235    11.00000   -1.50000
AFIX   0
C39   1    0.281093    0.043334    0.223210    11.00000    0.05481    0.08739 =
         0.07966    0.01760   -0.00100    0.00723
AFIX  23
H39A  2    0.262908    0.017432    0.268575    11.00000   -1.20000
H39B  2    0.237051    0.039366    0.170895    11.00000   -1.20000
AFIX   0
C41   1    0.605623    0.165338    0.321322    11.00000    0.16250    0.08884 =
         0.11880    0.00951    0.09303   -0.02394
AFIX  23
H41A  2    0.611328    0.108214    0.312246    11.00000   -1.20000
H41B  2    0.654300    0.192424    0.314132    11.00000   -1.20000
AFIX   0
C43   1    0.532531    0.196320    0.259907    11.00000    0.18804    0.18248 =
         0.09494   -0.03485    0.03837    0.02033
AFIX 137
H43A  2    0.542059    0.198330    0.204164    11.00000   -1.50000
H43B  2    0.520711    0.249414    0.276629    11.00000   -1.50000
H43C  2    0.486676    0.161625    0.258473    11.00000   -1.50000
AFIX   0
CD1   3    1.014298   -0.019131    0.516063    11.00000    0.03415    0.03501 =
         0.03617    0.00289    0.01218    0.00204
CL3   4    1.053170   -0.123597    0.630944    11.00000    0.05385    0.04261 =
         0.04970    0.01442    0.01390   -0.00135
CL4   4    1.132170    0.082444    0.564008    11.00000    0.03473    0.03691 =
         0.05902    0.00132    0.01640    0.00001
S3    7    1.182884   -0.116038    0.344831    11.00000    0.05454    0.07563 =
         0.06444   -0.01494    0.03224    0.00166
S4    7    0.807708    0.156402    0.573258    11.00000    0.05143    0.05649 =
         0.15078   -0.00762    0.04934    0.01170
O3    6    0.883490    0.103101    0.272276    11.00000    0.06192    0.10094 =
         0.04952    0.01300    0.00923    0.03201
O5    6    0.764895   -0.140174    0.421566    11.00000    0.05482    0.09011 =
         0.06953   -0.01297    0.01690   -0.03217
O7    6    0.890085   -0.092622    0.435885    11.00000    0.04399    0.06590 =
         0.05141   -0.00699    0.01859   -0.01303
O8    6    0.958051    0.071882    0.401914    11.00000    0.06551    0.05551 =
         0.04421    0.00848    0.01004    0.00793
N3    5    0.909752    0.045839    0.561055    11.00000    0.03575    0.03649 =
         0.04934    0.00264    0.01687    0.00292
N4    5    1.066550   -0.075179    0.410834    11.00000    0.03821    0.04060 =
         0.03978   -0.00464    0.01530   -0.00407
N5    5    1.177370   -0.139365    0.505842    11.00000    0.04137    0.05849 =
         0.06115    0.00362    0.01538    0.01237
AFIX   3
H5A   2    1.155100   -0.135795    0.547502    11.00000   -1.20000
H5B   2    1.224800   -0.161795    0.513502    11.00000   -1.20000
AFIX   0
N6    5    0.963080    0.176746    0.569454    11.00000    0.04257    0.03560 =
         0.11260   -0.00391    0.03030    0.00293
AFIX   3
H6A   2    1.011000    0.160296    0.567754    11.00000   -1.20000
H6B   2    0.954000    0.227396    0.573054    11.00000   -1.20000
AFIX   0
C7    1    0.903109    0.124148    0.566430    11.00000    0.03703    0.04164 =
         0.05961   -0.00160    0.01656    0.00534
C15   1    0.836811    0.008580    0.561912    11.00000    0.03783    0.04767 =
         0.05287   -0.00026    0.01858   -0.00264
C16   1    1.138767   -0.110416    0.429566    11.00000    0.03776    0.03748 =
         0.05473   -0.00752    0.01653   -0.00347
C19   1    0.832317   -0.104550    0.464656    11.00000    0.04135    0.04334 =
         0.05581    0.00291    0.00873   -0.00702
C24   1    1.044155   -0.051163    0.325512    11.00000    0.04868    0.05258 =
         0.03996   -0.00471    0.01259   -0.00640
C25   1    0.936258    0.056816    0.327389    11.00000    0.04370    0.05990 =
         0.04754    0.01510    0.01698    0.00312
C27   1    0.961128   -0.015655    0.284657    11.00000    0.05543    0.07380 =
         0.03898    0.00197    0.00545    0.00235
AFIX  23
H27A  2    0.920113   -0.057206    0.281825    11.00000   -1.20000
H27B  2    0.959512   -0.001072    0.226330    11.00000   -1.20000
AFIX   0
C29   1    0.829257   -0.081665    0.552777    11.00000    0.04530    0.05034 =
         0.05776    0.00539    0.02075   -0.00732
AFIX  23
H29A  2    0.873933   -0.107420    0.594694    11.00000   -1.20000
H29B  2    0.777694   -0.099315    0.562597    11.00000   -1.20000
AFIX   0
C30   1    1.098899   -0.068216    0.282050    11.00000    0.06405    0.07235 =
         0.04948   -0.00854    0.02598   -0.00876
AFIX  43
H30A  2    1.092164   -0.055632    0.224733    11.00000   -1.20000
AFIX   0
C34   1    0.776495    0.057671    0.568430    11.00000    0.04371    0.06145 =
         0.10832   -0.00342    0.03660   -0.00001
AFIX  43
H34A  2    0.724357    0.040835    0.570149    11.00000   -1.20000
AFIX   0
C37   1    0.849367    0.172231    0.308016    11.00000    0.07414    0.10163 =
         0.06994    0.01428    0.02140    0.03654
AFIX  23
H37A  2    0.816579    0.153761    0.345201    11.00000   -1.20000
H37B  2    0.893505    0.205723    0.341206    11.00000   -1.20000
AFIX   0
C40  1    0.758809   -0.158163    0.331660    11.00000    0.08209    0.19888 =
         0.08333   -0.04100    0.02257   -0.08052
AFIX  23
H40A  2    0.813092   -0.170676    0.325377    11.00000   -1.20000
H40B  2    0.724255   -0.205116    0.314375    11.00000   -1.20000
AFIX   0
C42   1    0.798405    0.217900    0.236811    11.00000    0.12710    0.14357 =
         0.09613    0.02656    0.04381    0.06293
AFIX 137
H42A  2    0.784674    0.268877    0.257143    11.00000   -1.50000
H42B  2    0.748870    0.188479    0.211766    11.00000   -1.50000
H42C  2    0.828084    0.226445    0.194592    11.00000   -1.50000
AFIX   0
C44  1    0.725299   -0.092458    0.277294    11.00000    0.08646    0.38614 =
         0.10063    0.10099    0.01104   -0.00988
AFIX 137
H44A  2    0.708931   -0.110490    0.218994    11.00000   -1.50000
H44B  2    0.766075   -0.051023    0.283202    11.00000   -1.50000
H44C  2    0.678289   -0.071545    0.293017    11.00000   -1.50000
HKLF 4
REM  I         C c          R = 0.02
REM R1 =  0.0215 for   8223 Fo > 4sig(Fo)  and  0.0239 for all   8707 data
REM    492 parameters refined using      2 restraints
END
WGHT      0.0216      0.0000
REM Highest difference peak  0.475,  deepest hole -0.280,  1-sigma level  0.051
Q1    1   0.4854 -0.0494  0.5400  11.00000  0.05    0.48
Q2    1   1.0205 -0.0177  0.4625  11.00000  0.05    0.38
Q3    1   1.0602  0.0076  0.5385  11.00000  0.05    0.37
Q4    1   0.4878 -0.0499  0.4222  11.00000  0.05    0.35
Q5    1   0.5368 -0.0311  0.5037  11.00000  0.05    0.33
Q6    1   1.0052 -0.0176  0.5742  11.00000  0.05    0.32
Q7    1   0.4378 -0.0780  0.4594  11.00000  0.05    0.31
Q8    1   0.9684  0.0115  0.4915  11.00000  0.05    0.31
Q9    1   0.5633 -0.0771  0.6071  11.00000  0.05    0.30
Q10   1   0.5341 -0.0819  0.5069  11.00000  0.05    0.30
Q11   1   1.0592 -0.0459  0.5409  11.00000  0.05    0.28
Q12   1   1.1980 -0.0743  0.3627  11.00000  0.05    0.27
Q13   1   0.5090 -0.0889  0.5244  11.00000  0.05    0.26
Q14   1   0.9647 -0.0482  0.4918  11.00000  0.05    0.26
Q15   1   0.4329 -0.0317  0.4613  11.00000  0.05    0.25
Q16   1   0.5410  0.1798  0.3749  11.00000  0.05    0.24
Q17   1   0.3680  0.1996  0.5449  11.00000  0.05    0.24
Q18   1   1.1683 -0.1134  0.3933  11.00000  0.05    0.23
Q19   1   1.1297  0.0822  0.5117  11.00000  0.05    0.23
Q20   1   1.0913 -0.1195  0.4203  11.00000  0.05    0.23
;
