# Supplementary material for: Dichloridobis[ethyl 2-(2-amino-1,3-thia­zol-4-yl)acetate-κ2 O,N 3]cadmium
Source: Acta Crystallogr Sect E Struct Rep Online. 2012 May 26;68(Pt 6):m788–9. doi: 10.1107/S1600536812021976 (PMC3379118; doi:10.1107/S1600536812021976)
Supplement: Supplementary file 2 [file e-68-0m788-Isup2.hkl]

# 
# h,k,l, Fc-squared, Fo-squared, sigma(Fo-squared) and status flag 
# 
data_I
_shelx_title ' I         C c          R = 0.02' 
_shelx_refln_list_code          4 
_shelx_F_calc_maximum      568.02 
_exptl_crystal_F_000      2224.00 
_reflns_d_resolution_high  0.7474 
 
loop_ 
 _symmetry_equiv_pos_as_xyz 
 'x, y, z' 
 'x, -y, z+1/2' 
 'x+1/2, y+1/2, z' 
 'x+1/2, -y+1/2, z+1/2' 
 
_cell_length_a    16.8600 
_cell_length_b    16.6300 
_cell_length_c    16.2200 
_cell_angle_alpha  90.000 
_cell_angle_beta  105.410 
_cell_angle_gamma  90.000 
 
_shelx_F_squared_multiplier     1.000 
 
loop_ 
 _refln_index_h 
 _refln_index_k 
 _refln_index_l 
 _refln_F_squared_calc 
 _refln_F_squared_meas 
 _refln_F_squared_sigma 
 _refln_observed_status 
   1   1 -21       11.22       47.54     61.35 o 
   3   1 -21       83.09      136.11     66.72 o 
   5   1 -21      126.71      200.15     72.08 o 
   9   1 -21       49.49       17.25     57.90 o 
   2   2 -21       51.23       90.01     43.58 o 
   4   2 -21       20.91      116.56     64.80 o 
   6   2 -21       31.83       29.14     58.66 o 
   8   2 -21      110.74      159.89     69.78 o 
   3   3 -21      514.62      434.57     53.25 o 
   5   3 -21      716.74      750.74    107.74 o 
   7   3 -21      685.82      663.32     99.69 o 
   9   3 -21      276.63      218.55     73.62 o 
   4   4 -21        7.11       15.72     59.81 o 
   6   4 -21       77.76      144.55     67.87 o 
   8   4 -21      113.24       34.51     58.28 o 
   5   5 -21     1103.25     1423.26    142.25 o 
   7   5 -21      819.43      915.23    118.86 o 
   0   0 -20     1171.82     1519.88    148.00 o 
   2   0 -20      501.05      542.54    103.91 o 
   4   0 -20        8.53      -56.36     56.36 o 
  10   0 -20     1720.65     1847.32    143.40 o 
  12   0 -20     1564.01     1694.34    138.42 o 
  -1   1 -20      937.87      967.36     91.46 o 
   1   1 -20     1211.74     1212.12     74.31 o 
   3   1 -20     2317.33     2546.63    105.57 o 
   5   1 -20     3086.04     3084.24    176.76 o 
   7   1 -20     3306.26     3679.69    192.09 o 
   9   1 -20     2990.22     3221.50    180.21 o 
  11   1 -20     1618.83     1786.16    101.51 o 
  13   1 -20     1399.13     1435.12    131.32 o 
   0   2 -20      642.44      692.76     61.19 o 
   2   2 -20      327.63      381.18     50.81 o 
   4   2 -20       31.55       30.67     59.05 o 
   6   2 -20      132.87      124.23     69.78 o 
   8   2 -20      228.50      178.67     70.93 o 
  10   2 -20      714.44      691.40     67.88 o 
  12   2 -20      715.08      844.29    109.28 o 
  -1   3 -20      721.69      550.59    106.97 o 
   1   3 -20     1103.67      960.38     68.38 o 
   3   3 -20     1039.65     1152.92     71.62 o 
   5   3 -20     1411.57     1487.67    135.73 o 
   7   3 -20     1514.35     1344.27    120.39 o 
   9   3 -20     1253.49     1491.89    129.98 o 
  11   3 -20     1108.67     1252.14     86.74 o 
  13   3 -20     1068.38     1060.16    121.16 o 
   0   4 -20      336.07      353.11     52.22 o 
   2   4 -20      366.54      309.12     47.00 o 
   4   4 -20      128.49      130.76     41.15 o 
   6   4 -20      311.48      318.24     81.29 o 
   8   4 -20      294.61      428.66     86.27 o 
  10   4 -20      252.41      189.41     69.40 o 
  12   4 -20      832.42      867.04     76.85 o 
   1   5 -20      448.18      559.61     68.44 o 
   3   5 -20      291.89      354.28     89.72 o 
   5   5 -20      307.66      292.55     80.14 o 
   7   5 -20      381.21      382.65     87.80 o 
   9   5 -20      144.36      157.20     66.72 o 
  11   5 -20      679.01      672.87    116.75 o 
   0   6 -20      281.45      242.32     78.60 o 
   2   6 -20      410.35      506.12    101.22 o 
   4   6 -20      841.80      815.92    111.96 o 
   6   6 -20      786.00      829.34    111.19 o 
   8   6 -20      479.41      592.77     98.92 o 
  10   6 -20      652.38      687.86    103.91 o 
   1   7 -20      228.94      263.03     84.74 o 
   3   7 -20      245.61      240.79     80.90 o 
   5   7 -20      117.81      216.25     79.75 o 
   7   7 -20       50.08       29.52     65.57 o 
   9   7 -20      145.22      170.24     76.30 o 
   4   8 -20     1031.41     1165.60    135.73 o 
   6   8 -20     1108.71     1303.25    136.88 o 
   8   8 -20     1068.65     1114.61    128.06 o 
  -3   1 -19        7.77       35.23     34.51 o 
  -1   1 -19       37.14      -21.02     30.98 o 
   1   1 -19       51.03       99.34     33.92 o 
   3   1 -19      578.54      579.68     52.99 o 
   5   1 -19      721.08      764.98    152.22 o 
   7   1 -19      117.65      203.60     62.88 o 
   9   1 -19       59.49       52.64     54.64 o 
  11   1 -19      260.43      216.46     49.19 o 
  13   1 -19        8.16       19.80     37.95 o 
  15   1 -19       56.51        7.39    117.33 o 
  -2   2 -19      336.01      346.20     49.94 o 
   0   2 -19      137.28      122.46     37.78 o 
   2   2 -19      132.51      134.31     38.60 o 
   4   2 -19       52.86       54.53     32.99 o 
   6   2 -19      418.77      387.64     79.37 o 
   8   2 -19       96.75      159.65     42.56 o 
  10   2 -19      178.94      116.32     39.85 o 
  12   2 -19      816.23      761.09     99.69 o 
  14   2 -19      237.51      171.64     50.98 o 
  -3   3 -19      280.17      208.58     86.65 o 
  -1   3 -19      280.50      284.93     47.22 o 
   1   3 -19      563.23      539.56     53.91 o 
   3   3 -19     1841.93     1891.53     82.80 o 
   5   3 -19     2223.41     2530.58    161.80 o 
   7   3 -19      589.59      657.95     92.02 o 
   9   3 -19      562.07      580.26     61.27 o 
  11   3 -19     1085.64     1137.96     80.38 o 
  13   3 -19      366.56      357.09     57.23 o 
  15   3 -19      383.67      412.31     68.44 o 
  -2   4 -19      424.76      579.97     59.98 o 
   0   4 -19      309.91      313.94     48.50 o 
   2   4 -19      191.53      199.38     73.62 o 
   4   4 -19       38.76       11.50     57.90 o 
   6   4 -19      259.68      254.98     74.38 o 
   8   4 -19      218.54      152.22     64.80 o 
  10   4 -19      299.09      361.18     54.49 o 
  12   4 -19      910.18      908.14     78.03 o 
  14   4 -19     1257.15     1228.46     89.55 o 
  -1   5 -19      720.46      748.82    112.34 o 
   1   5 -19     1224.86     1370.35    138.03 o 
   3   5 -19     1677.71     1719.26    139.95 o 
   5   5 -19     1947.50     2152.53    152.22 o 
   7   5 -19     1971.08     1965.03    147.62 o 
   9   5 -19      969.12      925.96    105.44 o 
  11   5 -19      972.14     1060.16     82.15 o 
  13   5 -19     1384.86     1584.16     99.71 o 
  -2   6 -19      232.48      282.96     83.20 o 
   0   6 -19       82.77      143.78     70.93 o 
   2   6 -19       42.99      101.22     67.10 o 
   4   6 -19      327.67      419.08     90.87 o 
   6   6 -19      201.61      297.53     76.30 o 
   8   6 -19      252.73      111.19     61.73 o 
  10   6 -19      366.17      297.03     55.71 o 
  12   6 -19      525.18      592.28     71.71 o 
  -1   7 -19      830.89      796.75    114.64 o 
   1   7 -19     1114.48     1026.81     88.77 o 
   3   7 -19     1286.47     1309.00    131.90 o 
   5   7 -19     1212.14     1559.76    141.48 o 
   7   7 -19     1812.58     2016.03    151.07 o 
   9   7 -19      992.20      975.42    113.88 o 
  11   7 -19      899.88      901.56     79.84 o 
  13   7 -19      854.82      891.84    115.41 o 
   0   8 -19      325.28      224.53     61.04 o 
   2   8 -19      150.94      100.07     72.47 o 
   4   8 -19        8.85      -45.24     61.73 o 
   6   8 -19      222.18      216.63     82.44 o 
   8   8 -19      476.20      456.27     93.55 o 
  10   8 -19      220.04      258.43     83.59 o 
  12   8 -19      349.94      226.99     85.12 o 
   1   9 -19      548.37      516.85    104.29 o 
   3   9 -19      832.81      712.01    113.88 o 
   5   9 -19     1254.05     1154.48    129.98 o 
   7   9 -19     1260.89     1407.92    134.96 o 
   9   9 -19      730.55      700.51    110.43 o 
   2  10 -19      493.42      584.33    110.43 o 
   4  10 -19     1156.62     1378.40    138.80 o 
   6  10 -19     1054.57     1054.41    129.21 o 
   8  10 -19      762.37      726.20    113.11 o 
  -4   0 -18     1784.66     1774.47    166.40 o 
  -2   0 -18     1373.43     1508.77     95.60 o 
   0   0 -18     1297.61     1229.36     84.60 o 
   2   0 -18      118.51       66.50     85.31 o 
   4   0 -18      171.17      163.42     37.19 o 
   6   0 -18      406.63      368.47     75.53 o 
   8   0 -18     2013.96     1777.92    126.53 o 
  10   0 -18     2210.34     2406.73    148.00 o 
  12   0 -18     2287.32     2409.80    159.12 o 
  14   0 -18     1018.59     1026.80    116.56 o 
  16   0 -18     1473.07     1564.36    138.03 o 
  -5   1 -18     1170.79     1131.19     76.98 o 
  -3   1 -18     1148.47     1105.28     89.08 o 
  -1   1 -18     3273.34     3239.91    131.13 o 
   1   1 -18     5263.97     5590.70    223.86 o 
   3   1 -18     6085.58     5735.53    143.25 o 
   5   1 -18     7624.83     7364.96    190.23 o 
   7   1 -18     3886.54     4148.03    134.87 o 
   9   1 -18     1722.39     1851.10    144.36 o 
  11   1 -18     2179.58     2306.47    104.06 o 
  13   1 -18     1382.79     1459.59    122.50 o 
  15   1 -18      577.08      522.65     66.56 o 
  -4   2 -18      926.12      920.50     82.00 o 
  -2   2 -18      502.14      537.53     55.81 o 
   0   2 -18      366.51      341.80     47.48 o 
   2   2 -18      292.50      347.87     47.45 o 
   4   2 -18      138.35        8.37     35.05 o 
   6   2 -18      386.35      325.52     76.30 o 
   8   2 -18     1131.31     1051.50     73.20 o 
  10   2 -18     2239.94     2288.45    109.47 o 
  12   2 -18     2152.00     2346.27    109.85 o 
  14   2 -18     1138.95     1072.56     82.48 o 
  16   2 -18     1650.64     1698.96    127.30 o 
  -3   3 -18     1179.63     1032.59     70.38 o 
  -1   3 -18     1422.62     1504.53     81.31 o 
   1   3 -18     1775.56     1765.64     98.28 o 
   3   3 -18     2282.46     2361.65    115.22 o 
   5   3 -18     1942.96     2047.47    141.87 o 
   7   3 -18     3365.74     3619.64    127.28 o 
   9   3 -18     2531.15     2636.98    143.40 o 
  11   3 -18      692.09      702.69     82.24 o 
  13   3 -18     1429.51     1489.80    122.12 o 
  15   3 -18      683.70      879.29     76.09 o 
  -4   4 -18      506.40      545.58     59.44 o 
  -2   4 -18      178.40      154.79     42.89 o 
   0   4 -18       87.32      107.74     67.48 o 
   2   4 -18      566.82      513.02     89.72 o 
   4   4 -18      322.69      253.44     67.48 o 
   6   4 -18      284.59      305.59     72.85 o 
   8   4 -18     1460.76     1457.39    135.73 o 
  10   4 -18     1069.33     1136.68     91.83 o 
  12   4 -18      853.83      771.58     70.15 o 
  14   4 -18     1642.80     1767.13     98.97 o 
  16   4 -18     1195.82     1317.65     91.00 o 
  -3   5 -18      618.30      528.71     69.84 o 
  -1   5 -18      403.69      407.58     90.87 o 
   1   5 -18      772.30      795.22    106.59 o 
   3   5 -18      560.75      700.89    100.07 o 
   5   5 -18      489.56      456.65     85.12 o 
   7   5 -18      999.20     1002.65    105.82 o 
   9   5 -18      712.98      793.59    114.07 o 
  11   5 -18      586.88      646.65     66.17 o 
  13   5 -18     1811.12     2089.20    107.46 o 
  15   5 -18      952.27     1016.96     94.90 o 
  -2   6 -18      587.64      730.42    110.43 o 
   0   6 -18      644.76      693.99    102.37 o 
   2   6 -18     1351.52     1409.86     93.78 o 
   4   6 -18     1479.10     1836.20    141.87 o 
   6   6 -18      967.40     1035.24    111.96 o 
   8   6 -18      914.98      838.54    103.14 o 
  10   6 -18     1404.81     1686.29     96.23 o 
  12   6 -18      442.49      394.66     81.86 o 
  14   6 -18      584.76      553.74     94.32 o 
  -3   7 -18      133.72      148.38     76.30 o 
  -1   7 -18      162.56      107.36     64.80 o 
   1   7 -18      134.49      108.67     50.43 o 
   3   7 -18       15.06       41.41     63.26 o 
   5   7 -18      314.23      304.82     78.98 o 
   7   7 -18      443.71      483.49     87.42 o 
   9   7 -18      478.71      386.47     58.24 o 
  11   7 -18     1518.16     1386.81     89.60 o 
  13   7 -18     1040.48     1079.86     83.84 o 
  -2   8 -18      655.59      710.48    113.49 o 
   0   8 -18     1313.28     1198.96    133.05 o 
   2   8 -18     2201.83     2442.01    169.86 o 
   4   8 -18     2289.00     2185.88    159.50 o 
   6   8 -18     1890.37     1869.56    146.08 o 
   8   8 -18      535.87      641.85     97.77 o 
  10   8 -18     1338.67     1339.12     89.77 o 
  12   8 -18      800.13      847.93     79.10 o 
  14   8 -18       65.75       90.25     51.91 o 
  -1   9 -18      323.11      432.12     93.94 o 
   1   9 -18      164.46      186.73     55.58 o 
   3   9 -18      133.57       54.06     70.17 o 
   5   9 -18      103.80       82.44     61.73 o 
   7   9 -18      858.28     1032.17    116.94 o 
   9   9 -18      635.73      618.08     99.31 o 
  11   9 -18      938.23     1111.99     87.69 o 
  13   9 -18      861.55     1000.03    125.57 o 
   0  10 -18      525.83      498.19     72.31 o 
   2  10 -18     1040.12      947.82    122.31 o 
   4  10 -18     1695.06     1957.37    157.59 o 
   6  10 -18     1402.89     1317.44    131.90 o 
   8  10 -18      787.85      644.15    106.21 o 
  10  10 -18      776.47      880.34    115.41 o 
   1  11 -18      181.53      239.25     86.65 o 
   5  11 -18      202.57      263.79     85.50 o 
   7  11 -18        6.73      -10.35     55.98 o 
   9  11 -18      382.39      432.12     96.62 o 
   4  12 -18      274.88      279.51     84.35 o 
   6  12 -18      568.68      547.91    105.44 o 
  -5   1 -17      290.63      269.16     47.55 o 
  -3   1 -17      159.88      118.95     36.85 o 
  -1   1 -17      302.48      253.27     40.25 o 
   1   1 -17      442.27      466.83     40.16 o 
   3   1 -17      487.90      546.23     40.03 o 
   5   1 -17      310.73      358.26     32.93 o 
   7   1 -17       15.53       20.52     23.06 o 
   9   1 -17      240.94      263.24     45.63 o 
  11   1 -17      615.90      621.22     58.15 o 
  13   1 -17      142.30      104.73     42.86 o 
  15   1 -17      215.38      206.06     50.16 o 
  17   1 -17       85.06      116.37     48.80 o 
  -6   2 -17      776.16      813.28     65.76 o 
  -4   2 -17      169.49      168.48     39.95 o 
  -2   2 -17      194.98      174.78     38.71 o 
   0   2 -17      116.45       90.53     34.31 o 
   2   2 -17      519.15      573.79     59.01 o 
   4   2 -17      908.86      978.00     55.52 o 
   6   2 -17     1651.01     1719.24     84.14 o 
   8   2 -17      702.28      747.68     58.91 o 
  10   2 -17      188.93      214.96     43.29 o 
  12   2 -17      758.09      679.34     63.19 o 
  14   2 -17      731.53      869.81     83.39 o 
  16   2 -17       42.14       75.26     41.11 o 
  -5   3 -17     1160.41     1156.61     73.55 o 
  -3   3 -17      678.06      712.55     60.07 o 
  -1   3 -17     1235.43     1124.12     81.18 o 
   1   3 -17     3408.88     3507.92    199.76 o 
   3   3 -17     3955.99     4131.75    207.43 o 
   5   3 -17     1884.71     2159.81    137.65 o 
   7   3 -17      501.26      523.78     52.82 o 
   9   3 -17      707.26      692.78     67.29 o 
  11   3 -17     1463.01     1501.25     85.79 o 
  13   3 -17      232.74      252.63     48.62 o 
  15   3 -17     1023.03     1023.84     80.90 o 
  17   3 -17      472.60      470.81     66.61 o 
  -6   4 -17      720.91      807.12     67.31 o 
  -4   4 -17      297.41      354.48     49.90 o 
  -2   4 -17      299.95      291.40     81.67 o 
   0   4 -17      815.59      867.68    105.44 o 
   2   4 -17      480.71      412.18     80.14 o 
   4   4 -17      628.15      469.69     78.98 o 
   6   4 -17     1112.06      983.09    102.37 o 
   8   4 -17     1329.18     1347.13     78.98 o 
  10   4 -17      831.08      765.66     65.82 o 
  12   4 -17      837.58      905.36     73.13 o 
  14   4 -17     1045.52     1148.27     80.13 o 
  16   4 -17      794.09      682.72     70.51 o 
  -5   5 -17     1403.01     1370.46     80.24 o 
  -3   5 -17      849.51      841.23    116.18 o 
  -1   5 -17     1170.89     1168.67    128.06 o 
   1   5 -17     3041.75     3141.75    188.64 o 
   3   5 -17     3748.94     3999.80    148.58 o 
   5   5 -17     2172.85     2636.02    154.52 o 
   7   5 -17     2165.14     2254.17    123.85 o 
   9   5 -17     3274.68     3416.72    125.46 o 
  11   5 -17     1704.21     1724.06     93.26 o 
  13   5 -17      362.71      399.17     58.02 o 
  15   5 -17       72.74       98.16     46.36 o 
  17   5 -17      270.23      306.47     59.72 o 
  -4   6 -17      322.95      376.14     89.72 o 
  -2   6 -17       97.71      199.00     77.07 o 
   0   6 -17      148.22      142.25     68.63 o 
   2   6 -17      344.07      353.55     57.13 o 
   4   6 -17      338.55      560.56     87.42 o 
   6   6 -17      311.77      399.52     78.22 o 
   8   6 -17     1136.68     1116.66     75.37 o 
  10   6 -17     2594.66     2903.98    119.83 o 
  12   6 -17     1841.82     2029.21    104.51 o 
  14   6 -17     1668.25     1744.78    138.80 o 
  16   6 -17     2450.00     2625.04    125.92 o 
  -5   7 -17      864.72      939.00    125.76 o 
  -3   7 -17     1096.52     1103.87    129.98 o 
  -1   7 -17     1886.58     1811.67    153.75 o 
   1   7 -17     1790.07     1765.27    146.85 o 
   3   7 -17     2553.98     2751.43    166.40 o 
   5   7 -17     2046.71     2190.87    151.45 o 
   7   7 -17     1835.96     2035.97    141.10 o 
   9   7 -17     2522.83     2851.50    118.69 o 
  11   7 -17      798.04      804.11     73.20 o 
  13   7 -17      746.06      744.72     73.53 o 
  15   7 -17      639.47      607.37     70.16 o 
  -4   8 -17      241.27      272.23     87.42 o 
  -2   8 -17      625.87      716.23    107.74 o 
   0   8 -17      321.43      401.44     87.80 o 
   2   8 -17        6.52      -14.69     36.82 o 
   4   8 -17      109.68      114.64     68.25 o 
   6   8 -17      714.61      651.43     95.09 o 
   8   8 -17     1059.28      961.24    109.28 o 
  10   8 -17      423.87      481.10     63.31 o 
  12   8 -17      265.83      215.39     54.49 o 
  14   8 -17     1171.45     1313.02     92.15 o 
  -3   9 -17     1627.19     1878.00    165.25 o 
  -1   9 -17     1569.75     1958.52    161.42 o 
   1   9 -17     1234.28     1373.04     95.16 o 
   3   9 -17      950.14     1025.65    114.64 o 
   5   9 -17     1395.17     1557.84    129.21 o 
   7   9 -17     1395.46     1354.63    127.30 o 
   9   9 -17      606.59      691.55     70.22 o 
  11   9 -17      303.13      276.93    106.21 o 
  13   9 -17      451.13      361.76     65.92 o 
  -2  10 -17     1637.24     1666.35    157.59 o 
   0  10 -17     2013.70     2164.43    130.36 o 
   2  10 -17      717.49      785.25    107.36 o 
   4  10 -17      577.61      616.54     99.69 o 
   6  10 -17     1155.67     1200.11    125.00 o 
   8  10 -17      721.33      541.77     95.47 o 
  10  10 -17      289.50      299.08     57.85 o 
  12  10 -17      419.20      288.08    191.33 o 
  -1  11 -17      577.18      711.88    121.74 o 
   1  11 -17      376.64      405.12     66.29 o 
   3  11 -17      208.83      180.21     75.15 o 
   5  11 -17      767.62      854.65    110.81 o 
   7  11 -17      690.19      516.85     94.71 o 
   9  11 -17      513.05      309.42     84.74 o 
  11  11 -17      321.05      263.30     62.31 o 
   0  12 -17     1843.78     1911.47    113.48 o 
   2  12 -17     2237.58     2409.42    172.92 o 
   4  12 -17     2638.86     2976.88    191.33 o 
   6  12 -17     1513.00     1540.97    139.57 o 
   8  12 -17      647.21      616.54    102.37 o 
  10  12 -17      600.64      707.41    110.43 o 
   1  13 -17       42.48        3.45     67.10 o 
   3  13 -17      102.77      192.86     76.30 o 
   5  13 -17      370.81      300.99     86.27 o 
   7  13 -17      348.35      532.19    102.76 o 
  -8   0 -16     1095.17     1080.48    139.95 o 
  -6   0 -16     2039.83     1983.82    165.64 o 
  -4   0 -16     1480.02     1449.68     91.65 o 
  -2   0 -16      958.07      933.94     72.79 o 
   0   0 -16      607.72      569.68     58.59 o 
   2   0 -16       85.41       39.38     36.53 o 
   4   0 -16      147.10      146.26     35.48 o 
   6   0 -16     3772.95     3802.77    166.40 o 
   8   0 -16     7966.07     7947.55    260.73 o 
  10   0 -16     5639.75     5615.97    209.35 o 
  12   0 -16     2955.32     3071.97    167.94 o 
  14   0 -16     7048.74     7622.03    292.93 o 
  16   0 -16     2419.36     2287.49    160.27 o 
  18   0 -16     2108.88     1832.37    148.38 o 
  -7   1 -16     2109.48     2166.55    113.94 o 
  -5   1 -16     2839.66     2659.21    121.58 o 
  -3   1 -16     4578.18     4347.32    126.34 o 
  -1   1 -16     5410.71     5922.96    123.76 o 
   1   1 -16    10217.73    10242.39    170.04 o 
   3   1 -16     8347.09     8315.73    160.81 o 
   5   1 -16     3971.41     3838.63     74.95 o 
   7   1 -16     2822.58     3032.73    104.00 o 
   9   1 -16     1320.96     1214.17     72.87 o 
  11   1 -16     2260.68     2253.05    207.05 o 
  13   1 -16     2770.23     2880.63     92.89 o 
  15   1 -16      333.99      299.80     80.71 o 
  17   1 -16       23.43       -9.05     33.57 o 
  -8   2 -16      988.83     1041.54     86.79 o 
  -6   2 -16     1072.80     1047.59     69.51 o 
  -4   2 -16      925.30     1047.42     67.71 o 
  -2   2 -16      522.65      495.99     51.21 o 
   0   2 -16      151.91      129.22     36.05 o 
   2   2 -16       63.56      108.51     57.90 o 
   4   2 -16      293.75      278.94     44.42 o 
   6   2 -16     2273.13     2296.45     75.36 o 
   8   2 -16     2991.28     3092.42    174.65 o 
  10   2 -16     3438.55     3585.16    122.22 o 
  12   2 -16     4685.08     4470.33    139.45 o 
  14   2 -16     4291.39     4319.60    142.59 o 
  16   2 -16     2529.51     2550.18    221.81 o 
  18   2 -16     2145.59     2256.05    141.48 o 
  -7   3 -16     1287.73     1331.36     77.15 o 
  -5   3 -16     1537.00     1377.57     77.81 o 
  -3   3 -16     1943.89     1793.41     96.24 o 
  -1   3 -16     3928.55     3645.19    205.51 o 
   1   3 -16     5866.73     5931.53    262.64 o 
   3   3 -16     5559.73     5721.79    245.77 o 
   5   3 -16     3516.15     3756.03    249.80 o 
   7   3 -16     2193.71     2327.16     95.49 o 
   9   3 -16     4007.97     4285.88    135.01 o 
  11   3 -16     1638.91     1804.64    121.35 o 
  13   3 -16     1250.24     1406.84     84.28 o 
  15   3 -16      512.52      356.85     54.02 o 
  17   3 -16      349.84      384.44     47.43 o 
  -8   4 -16      554.41      557.64     60.95 o 
  -6   4 -16      394.08      447.55     54.87 o 
  -4   4 -16      370.78      238.83     44.98 o 
  -2   4 -16      568.77      471.61     88.95 o 
   0   4 -16      238.86      202.83     68.63 o 
   2   4 -16      433.83      447.07     79.37 o 
   4   4 -16     1872.58     2063.68    111.77 o 
   6   4 -16     2219.95     2170.14     93.02 o 
   8   4 -16     2055.22     2009.56     90.01 o 
  10   4 -16     3553.61     3660.82    127.29 o 
  12   4 -16     3637.95     3598.09    129.16 o 
  14   4 -16      603.63      545.83     60.96 o 
  16   4 -16     1390.23     1505.34     93.57 o 
  18   4 -16     1020.96     1097.65     70.74 o 
  -7   5 -16      468.38      474.47     57.18 o 
  -5   5 -16      857.71      756.49    113.11 o 
  -3   5 -16      466.72      400.68     86.65 o 
  -1   5 -16      249.54      310.95     76.30 o 
   1   5 -16     1348.61     1260.69    120.39 o 
   3   5 -16     2290.14     2388.05    105.53 o 
   5   5 -16     1294.91     1220.81    110.43 o 
   7   5 -16     1344.92     1228.20     73.27 o 
   9   5 -16     1912.13     1874.52     92.02 o 
  11   5 -16     2912.56     2971.91    116.99 o 
  13   5 -16      779.05      817.02    111.19 o 
  15   5 -16      480.02      510.99     62.57 o 
  17   5 -16      872.47      719.22     73.81 o 
  -6   6 -16      902.15     1028.34    127.68 o 
  -4   6 -16      866.33      710.86    105.44 o 
  -2   6 -16     1198.24     1108.09    118.48 o 
   0   6 -16     1759.85     1724.63    137.65 o 
   2   6 -16     1553.17     1498.59     87.30 o 
   4   6 -16     2165.30     2160.58    143.78 o 
   6   6 -16      864.91      920.59     94.71 o 
   8   6 -16     1915.14     1954.17     92.58 o 
  10   6 -16     2698.98     2837.22    125.57 o 
  12   6 -16      388.16      372.17     55.01 o 
  14   6 -16      620.75      749.42     83.78 o 
  16   6 -16      492.89      468.53     64.41 o 
  -5   7 -16      886.58      862.31    120.01 o 
  -3   7 -16      166.79      167.17     70.17 o 
  -1   7 -16       50.47       77.83     54.83 o 
   1   7 -16      103.44      175.22     65.95 o 
   3   7 -16      289.01      290.87     50.23 o 
   5   7 -16      339.28      236.57     69.40 o 
   7   7 -16      119.20       73.59     36.03 o 
   9   7 -16      690.44      712.84    100.65 o 
  11   7 -16     1925.63     1935.12    100.58 o 
  13   7 -16     1332.60     1301.61     85.40 o 
  15   7 -16      877.51      999.95     83.78 o 
  17   7 -16      925.11      961.41    100.65 o 
  -6   8 -16      648.56      598.14    113.49 o 
  -4   8 -16     1393.12     1581.23    147.62 o 
  -2   8 -16     1945.28     1989.19    156.44 o 
   0   8 -16     2601.76     2703.89    177.91 o 
   2   8 -16     2790.50     2828.92    119.94 o 
   4   8 -16     1010.57      830.87     99.69 o 
   6   8 -16      882.37     1088.53    111.58 o 
   8   8 -16     1551.37     1685.33     91.67 o 
  10   8 -16     1115.49     1257.19     83.50 o 
  12   8 -16      909.90      755.17     72.21 o 
  14   8 -16      116.98       44.30     44.30 o 
  16   8 -16       99.41      105.26     69.78 o 
  -5   9 -16      848.89      985.39    125.76 o 
  -3   9 -16       11.52       68.63     64.03 o 
  -1   9 -16      161.07      281.81     79.37 o 
   1   9 -16      336.41      420.63     60.84 o 
   3   9 -16      236.06      242.32     73.23 o 
   5   9 -16      337.90      224.30     67.48 o 
   7   9 -16     1761.00     1931.29    143.40 o 
   9   9 -16     1747.47     1815.02    143.78 o 
  11   9 -16      427.99      435.57     63.07 o 
  13   9 -16      902.20      885.80     79.01 o 
  15   9 -16      886.83      830.75     81.20 o 
  -4  10 -16      646.60      542.16    104.29 o 
  -2  10 -16      923.79     1056.71    128.83 o 
   0  10 -16     1615.68     1750.40    118.09 o 
   2  10 -16     1382.17     1419.41     90.96 o 
   4  10 -16     1114.67     1120.36    114.64 o 
   6  10 -16     1839.32     2032.13    144.55 o 
   8  10 -16     1334.97     1280.24    121.93 o 
  10  10 -16     1175.31     1174.58     84.58 o 
  12  10 -16     1400.45     1508.21     98.59 o 
  14  10 -16      321.35      380.15     66.92 o 
  -3  11 -16      373.29      399.14     96.62 o 
  -1  11 -16      433.69      487.82    106.97 o 
   1  11 -16      743.52      819.20     77.54 o 
   3  11 -16      669.44      600.44     97.01 o 
   5  11 -16      140.06      165.25     66.33 o 
   7  11 -16     1288.25     1352.71    128.83 o 
   9  11 -16      687.76      657.23     71.00 o 
  11  11 -16     1007.08     1057.75     86.49 o 
  13  11 -16      989.00     1109.71     94.51 o 
  -2  12 -16      142.59      144.06     55.88 o 
   0  12 -16      614.59      471.14     87.04 o 
   2  12 -16      739.19      716.61    105.82 o 
   4  12 -16     1187.14     1312.07    128.06 o 
   6  12 -16      747.10      767.23    105.06 o 
   8  12 -16      491.53      693.61    101.99 o 
  10  12 -16      609.08      531.83     71.98 o 
  12  12 -16      279.71      117.85     60.58 o 
  -1  13 -16      464.93      378.27     66.15 o 
   1  13 -16      846.99      795.06     82.21 o 
   3  13 -16      392.34      429.82     93.94 o 
   5  13 -16       10.03      -27.99     55.60 o 
   7  13 -16      168.40      244.24     78.98 o 
   9  13 -16      217.01      351.21     88.57 o 
  11  13 -16      187.77      153.97     94.51 o 
   0  14 -16       16.17      -41.87     41.87 o 
   2  14 -16      371.34      289.48     82.05 o 
   4  14 -16      309.94      436.33     92.40 o 
   6  14 -16       52.08       88.57     65.95 o 
   8  14 -16      103.29      266.48     82.44 o 
  -9   1 -15       48.39      109.35     52.71 o 
  -7   1 -15      338.85      439.10     75.39 o 
  -5   1 -15      150.65      221.89     38.21 o 
  -3   1 -15      426.86      454.79     38.80 o 
  -1   1 -15      594.83      613.26     41.54 o 
   1   1 -15      419.99      431.29     34.96 o 
   3   1 -15     1085.40     1091.98     54.59 o 
   5   1 -15        1.65        5.14     16.16 o 
   7   1 -15      385.47      440.94     48.31 o 
   9   1 -15      186.21      191.95     41.54 o 
  11   1 -15      756.12      709.85     57.83 o 
  13   1 -15      447.61      474.18     44.14 o 
  15   1 -15       51.10       38.35     37.39 o 
  17   1 -15        7.91       -9.50     34.42 o 
  19   1 -15       87.25       61.55     42.35 o 
 -10   2 -15      474.08      487.29     75.90 o 
  -8   2 -15      934.57     1053.85    123.05 o 
  -6   2 -15      470.24      464.65     49.61 o 
  -4   2 -15       10.63        3.72     25.05 o 
  -2   2 -15      459.84      490.09     46.42 o 
   0   2 -15     1520.45     1563.98    129.21 o 
   2   2 -15      251.13      237.34     61.35 o 
   4   2 -15      664.59      738.99     44.33 o 
   6   2 -15     1150.41     1163.01     53.05 o 
   8   2 -15     1234.95     1199.61     86.08 o 
  10   2 -15      510.96      496.25     50.41 o 
  12   2 -15      402.16      448.84     51.31 o 
  14   2 -15     1284.65     1346.48     80.95 o 
  16   2 -15     1626.62     1672.28     75.12 o 
  18   2 -15     1305.49     1157.42     91.06 o 
  -9   3 -15      543.86      573.05     59.60 o 
  -7   3 -15     1073.81     1010.68     68.46 o 
  -5   3 -15      741.74      828.52     60.81 o 
  -3   3 -15     1543.22     1678.23    139.18 o 
  -1   3 -15     2264.27     2341.55    157.59 o 
   1   3 -15     4630.30     4495.23    216.25 o 
   3   3 -15     2929.66     3411.68    174.07 o 
   5   3 -15      671.92      674.22     39.41 o 
   7   3 -15     4175.33     4420.96    151.64 o 
   9   3 -15     4392.66     4384.46    133.37 o 
  11   3 -15      887.25      969.18     87.42 o 
  13   3 -15      348.84      335.62     49.45 o 
  15   3 -15      458.02      343.45     51.73 o 
  17   3 -15      295.85      239.54     41.79 o 
  19   3 -15       76.51       96.48     48.52 o 
  -8   4 -15     1177.66     1239.38     77.85 o 
  -6   4 -15      637.68      580.26     60.13 o 
  -4   4 -15       75.94       21.09     50.23 o 
  -2   4 -15      960.77      806.72    102.76 o 
   0   4 -15     1484.18     1552.09    129.98 o 
   2   4 -15      165.12      262.64     60.96 o 
   4   4 -15     2178.84     2248.37     94.48 o 
   6   4 -15     1603.36     1513.39    101.03 o 
   8   4 -15     3838.50     3793.68    121.87 o 
  10   4 -15     2995.08     2947.55    110.35 o 
  12   4 -15     1487.28     1642.82    125.57 o 
  14   4 -15     1683.06     1692.38     90.89 o 
  16   4 -15     1602.82     1614.87     91.82 o 
  18   4 -15     1598.79     1549.48     80.51 o 
  -9   5 -15      881.10      876.10     68.84 o 
  -7   5 -15      718.92      639.46     61.76 o 
  -5   5 -15      753.18      505.73     90.87 o 
  -3   5 -15     1126.37     1162.92    117.33 o 
  -1   5 -15     3952.55     3955.37    207.43 o 
   1   5 -15    10361.20    10120.02    361.18 o 
   3   5 -15     5505.84     5878.19    167.17 o 
   5   5 -15     3690.16     3745.26    130.36 o 
   7   5 -15     6518.88     6480.47    388.41 o 
   9   5 -15     4814.43     4871.79    145.58 o 
  11   5 -15     1562.74     1577.84     85.24 o 
  13   5 -15       71.00       40.94     38.32 o 
  15   5 -15      157.11       71.05     38.21 o 
  17   5 -15       92.25       83.87     44.49 o 
  19   5 -15      323.06      265.33     78.98 o 
  -8   6 -15     1019.18     1129.56     88.65 o 
  -6   6 -15      450.66      469.69     94.32 o 
  -4   6 -15      394.98      526.44     94.32 o 
  -2   6 -15     1065.43     1174.80    123.08 o 
   0   6 -15      275.41      354.28     77.83 o 
   2   6 -15      519.91      595.45     83.20 o 
   4   6 -15     1232.95     1096.51     71.98 o 
   6   6 -15     2628.32     2542.92    121.93 o 
   8   6 -15     2811.08     2812.45    107.90 o 
  10   6 -15     2641.73     2609.99    108.04 o 
  12   6 -15     4225.64     4479.82    147.86 o 
  14   6 -15     1345.73     1437.71     86.28 o 
  16   6 -15     1984.67     2145.99    226.60 o 
  18   6 -15     2157.61     2393.48    255.55 o 
  -7   7 -15      758.71      811.70    115.41 o 
  -5   7 -15      757.88      791.00    107.36 o 
  -3   7 -15     1620.86     1555.92    136.88 o 
  -1   7 -15     4750.17     4738.70    231.59 o 
   1   7 -15     3781.53     3728.39    197.85 o 
   3   7 -15     3563.47     3950.09    133.99 o 
   5   7 -15     6716.62     6355.97    246.92 o 
   7   7 -15     3458.43     3535.34    120.97 o 
   9   7 -15     1981.50     2047.54    139.57 o 
  11   7 -15     1655.30     1821.54     96.45 o 
  13   7 -15       30.99       56.92     39.51 o 
  15   7 -15       11.56       34.04     38.76 o 
  17   7 -15       18.27      -33.27     41.20 o 
  -6   8 -15      350.33      236.19     82.82 o 
  -4   8 -15      381.54      404.51     87.04 o 
  -2   8 -15      398.54      500.36     88.19 o 
   0   8 -15      122.11      144.93     64.41 o 
   2   8 -15      139.53      213.21     86.84 o 
   4   8 -15      899.29      872.67     97.39 o 
   6   8 -15     4720.92     4649.71    163.34 o 
   8   8 -15     2609.98     2596.20    120.01 o 
  10   8 -15     1769.04     2032.28     98.67 o 
  12   8 -15     2732.51     2683.93    191.71 o 
  14   8 -15     1914.92     1775.89    219.13 o 
  16   8 -15     2141.80     2278.45    118.96 o 
  -5   9 -15      797.53      818.22    113.88 o 
  -3   9 -15     2935.94     3059.32    197.85 o 
  -1   9 -15     2486.29     2629.50    176.76 o 
   1   9 -15     1011.18     1030.69     77.32 o 
   3   9 -15      666.29      643.68     62.06 o 
   5   9 -15      975.88      966.60    102.76 o 
   7   9 -15      861.07      988.59     71.51 o 
   9   9 -15      703.64      859.63    113.30 o 
  11   9 -15      970.87     1139.00    241.36 o 
  13   9 -15      838.28      847.17    101.80 o 
  15   9 -15      791.40      818.64     80.24 o 
  17   9 -15      586.41      611.29     77.13 o 
  -6  10 -15      429.02      503.05    106.97 o 
  -4  10 -15     1017.68     1187.07    134.58 o 
  -2  10 -15     2450.41     2310.11    169.86 o 
   0  10 -15     1463.85     1556.52     95.96 o 
   2  10 -15      390.87      354.70     53.39 o 
   4  10 -15     1347.39     1303.25    116.56 o 
   6  10 -15     1020.34     1155.25    110.81 o 
   8  10 -15      674.47      712.11     66.83 o 
  10  10 -15      796.62      774.26     71.65 o 
  12  10 -15     1516.69     1392.69    160.65 o 
  14  10 -15     2693.49     2719.99    191.33 o 
  16  10 -15     1217.74     1174.06    129.02 o 
  -5  11 -15     1029.87     1113.84    138.80 o 
  -3  11 -15     1207.23     1188.22    131.51 o 
  -1  11 -15      891.62      938.29     82.13 o 
   1  11 -15      446.45      538.17     99.11 o 
   3  11 -15      420.32      192.09     69.02 o 
   5  11 -15     1453.97     1498.41    124.61 o 
   7  11 -15     1344.40     1498.03    125.00 o 
   9  11 -15     1423.48     1511.59     92.21 o 
  11  11 -15      338.79      414.58     63.78 o 
  13  11 -15      681.44      670.28    180.21 o 
  15  11 -15     2944.91     3130.71    144.56 o 
  -4  12 -15     1725.68     1882.98    164.49 o 
  -2  12 -15     2212.67     2325.73    123.30 o 
   0  12 -15     2275.78     2400.80    120.83 o 
   2  12 -15     2511.91     2635.82    121.66 o 
   4  12 -15     1620.04     1427.48    132.28 o 
   6  12 -15     1135.15     1314.37    120.78 o 
   8  12 -15     1097.01      965.07    114.64 o 
  10  12 -15      921.67      978.19     82.94 o 
  12  12 -15      870.81      963.37     84.80 o 
  14  12 -15      248.93      222.89     60.90 o 
  -3  13 -15       41.44       27.50     48.31 o 
  -1  13 -15       36.07       14.59     44.17 o 
   1  13 -15       87.40       35.30     87.23 o 
   3  13 -15      545.11      544.84     94.71 o 
   5  13 -15      716.75      713.93    105.82 o 
   7  13 -15     1394.09     1404.09    132.28 o 
   9  13 -15     2779.75     2699.00    171.39 o 
  11  13 -15     1802.43     1969.73    277.60 o 
  13  13 -15     2262.83     2419.22    233.50 o 
  -2  14 -15     1417.69     1576.87    105.05 o 
   0  14 -15     3170.62     3259.75    142.24 o 
   2  14 -15     3391.94     3744.11    208.20 o 
   4  14 -15     2110.09     2440.86    168.71 o 
   6  14 -15     1198.36     1159.47    125.00 o 
   8  14 -15     1376.06     1179.02    124.23 o 
  10  14 -15     1614.63     1715.53    107.77 o 
  -1  15 -15      197.63      151.45     76.30 o 
   1  15 -15       86.10      134.58     67.48 o 
   3  15 -15      330.33      257.28     83.59 o 
   5  15 -15      579.35      700.89    107.36 o 
   7  15 -15     1114.81     1207.39    126.53 o 
   9  15 -15     1168.60     1027.19    126.15 o 
 -10   0 -14     1479.72     1387.22    155.29 o 
  -8   0 -14     1379.97     1471.95    148.77 o 
  -6   0 -14     1424.17     1515.59     90.24 o 
  -4   0 -14     1007.47      992.55     72.85 o 
  -2   0 -14      335.61      315.45     47.49 o 
   0   0 -14     5309.44     4724.50    140.08 o 
   2   0 -14      422.39      442.12     44.93 o 
   4   0 -14      724.59      729.77     52.23 o 
   6   0 -14     2913.20     2704.33     74.95 o 
   8   0 -14     6907.47     7451.41    236.95 o 
  10   0 -14    12859.40    13386.77    363.48 o 
  12   0 -14     7993.91     7989.29    188.34 o 
  14   0 -14    16011.67    15288.92    448.22 o 
  16   0 -14     8000.68     7768.50    292.17 o 
  18   0 -14     2191.66     1901.00    143.78 o 
  20   0 -14     2450.77     2629.89    175.22 o 
 -11   1 -14     1416.93     1521.85    112.35 o 
  -9   1 -14     3543.34     3102.26    207.43 o 
  -7   1 -14     3539.58     3437.33    135.12 o 
  -5   1 -14     3622.76     3696.34    113.14 o 
  -3   1 -14    13530.83    13179.66    204.29 o 
  -1   1 -14    10299.67    10589.14    190.90 o 
   1   1 -14     4300.38     4356.87    102.53 o 
   3   1 -14     8168.58     8359.44    273.76 o 
   5   1 -14    11556.65    11438.72    163.77 o 
   7   1 -14     9762.68     9987.48    205.73 o 
   9   1 -14     7761.16     7911.71    217.12 o 
  11   1 -14     2282.25     2348.15     74.04 o 
  13   1 -14      780.33      902.81    111.96 o 
  15   1 -14       88.04       77.29     31.24 o 
  17   1 -14      828.92      715.61     67.77 o 
  19   1 -14      115.59      127.10     50.16 o 
 -10   2 -14     1187.97     1217.72     76.54 o 
  -8   2 -14     1272.59     1384.61     76.10 o 
  -6   2 -14      824.18      718.13     55.74 o 
  -4   2 -14      971.41      897.41     70.18 o 
  -2   2 -14      327.87      452.44     79.75 o 
   0   2 -14     1332.89     1327.79    118.86 o 
   2   2 -14     1851.30     1765.26     79.48 o 
   4   2 -14     2633.92     2571.98     64.05 o 
   6   2 -14     6261.85     6270.48    109.27 o 
   8   2 -14     8683.38     8897.12    156.91 o 
  10   2 -14     5809.09     6065.76    158.23 o 
  12   2 -14     7143.27     6995.16    176.01 o 
  14   2 -14     8147.73     8028.79    198.55 o 
  16   2 -14     3535.21     3661.15    115.35 o 
  18   2 -14     3344.00     3518.02    139.62 o 
  20   2 -14     1929.37     1959.69    111.02 o 
 -11   3 -14      845.90      802.85     67.29 o 
  -9   3 -14      996.32      911.61     66.60 o 
  -7   3 -14      791.98      793.50     60.57 o 
  -5   3 -14     2425.39     2405.95    107.92 o 
  -3   3 -14     4932.29     4755.96    233.50 o 
  -1   3 -14    11423.64    11420.20    397.99 o 
   1   3 -14     9629.28     9208.63    330.13 o 
   3   3 -14     7109.89     7397.98    174.26 o 
   5   3 -14     5986.85     5693.95    103.11 o 
   7   3 -14     8146.17     8307.25    189.51 o 
   9   3 -14     3681.68     3941.99    123.14 o 
  11   3 -14      383.81      338.25     45.31 o 
  13   3 -14      677.14      735.02     61.63 o 
  15   3 -14      332.05      317.17     98.16 o 
  17   3 -14      279.21      241.01     40.11 o 
  19   3 -14      365.87      378.99     48.63 o 
 -10   4 -14      507.24      511.74     57.39 o 
  -8   4 -14      671.96      605.15     57.71 o 
  -6   4 -14      690.80      593.08     61.55 o 
  -4   4 -14     1855.72     2019.86    148.38 o 
  -2   4 -14      246.96      166.02     65.18 o 
   0   4 -14     1692.38     1682.45    128.83 o 
   2   4 -14     5272.07     5392.05    224.30 o 
   4   4 -14     2300.77     2440.48     87.84 o 
   6   4 -14     3169.55     3197.45    104.94 o 
   8   4 -14     4519.92     4577.90    132.85 o 
  10   4 -14     2638.37     2547.87    140.33 o 
  12   4 -14     4475.95     4457.63    138.73 o 
  14   4 -14     1344.28     1325.23    162.38 o 
  16   4 -14      128.99      109.03     42.56 o 
  18   4 -14     1580.97     1703.68     82.36 o 
 -11   5 -14      244.53      187.49     65.18 o 
  -9   5 -14      632.09      553.57     58.76 o 
  -7   5 -14      839.32      654.50    101.99 o 
  -5   5 -14      792.20      843.14    106.21 o 
  -3   5 -14      587.03      683.64     93.94 o 
  -1   5 -14     3570.88     3799.70    197.46 o 
   1   5 -14     6845.71     6861.32    273.38 o 
   3   5 -14     3847.01     3830.71    125.30 o 
   5   5 -14     2813.59     3001.30    109.11 o 
   7   5 -14     4723.16     4891.59    138.97 o 
   9   5 -14      655.09      628.03     75.34 o 
  11   5 -14     2851.80     2853.91    153.56 o 
  13   5 -14     2626.90     2749.92    111.01 o 
  15   5 -14       93.92       28.98     37.64 o 
  17   5 -14     1203.76     1078.38     80.94 o 
  19   5 -14      893.43      753.18     63.45 o 
 -10   6 -14      139.41      132.00     68.62 o 
  -8   6 -14      340.13      222.38     85.50 o 
  -6   6 -14     1163.32      998.43    116.56 o 
  -4   6 -14     1042.90     1116.14    118.86 o 
  -2   6 -14     1466.04     1453.93    127.30 o 
   0   6 -14     6368.61     6322.62    266.48 o 
   2   6 -14     6634.28     7082.94    268.39 o 
   4   6 -14     3342.27     3420.96    114.97 o 
   6   6 -14     3805.67     3727.11    119.16 o 
   8   6 -14     1564.14     1545.99     80.20 o 
  10   6 -14     1519.98     1695.91    112.15 o 
  12   6 -14       48.81       36.35     37.81 o 
  14   6 -14      189.76      240.67     71.51 o 
  16   6 -14      979.89      959.55     76.22 o 
  18   6 -14      482.96      667.20     72.68 o 
  -9   7 -14     1656.89     1787.51    161.80 o 
  -7   7 -14      626.10      782.18    110.04 o 
  -5   7 -14      157.99      106.97     56.75 o 
  -3   7 -14      252.62      345.85     76.30 o 
  -1   7 -14       71.61      132.28     63.65 o 
   1   7 -14      411.87      437.10     76.30 o 
   3   7 -14      911.63      833.95     70.17 o 
   5   7 -14     2467.40     2497.86     95.39 o 
   7   7 -14      172.43      210.83     41.97 o 
   9   7 -14     1012.39     1053.64     70.35 o 
  11   7 -14     4125.54     4065.14    135.00 o 
  13   7 -14     1385.69     1284.66     82.29 o 
  15   7 -14     1422.94     1272.43     85.82 o 
  17   7 -14     2286.44     2293.57    151.45 o 
  -8   8 -14     1001.50      951.27    126.53 o 
  -6   8 -14     1369.66     1570.11    147.62 o 
  -4   8 -14     2015.81     2217.32    163.72 o 
  -2   8 -14     4772.46     4990.61    240.79 o 
   0   8 -14     4402.82     4192.33    208.58 o 
   2   8 -14     5273.50     5486.11    161.70 o 
   4   8 -14     3032.95     2957.49    111.56 o 
   6   8 -14     1960.55     1922.63     94.90 o 
   8   8 -14     5006.74     5107.72    150.53 o 
  10   8 -14     1870.92     1808.50     91.87 o 
  12   8 -14       35.05       -6.36     34.27 o 
  14   8 -14      238.93      223.41     52.00 o 
  16   8 -14       27.56      -18.61     43.45 o 
  18   8 -14       83.29       61.92     49.88 o 
  -7   9 -14      643.52      617.31    106.97 o 
  -5   9 -14      187.02      270.70     80.14 o 
  -3   9 -14      529.99      596.99     95.86 o 
  -1   9 -14      930.33      972.74    110.81 o 
   1   9 -14      998.90      969.99    104.10 o 
   3   9 -14      241.44      235.03     44.92 o 
   5   9 -14      600.56      732.33     89.34 o 
   7   9 -14     2214.56     2364.98     99.99 o 
   9   9 -14     2375.45     2384.11    105.06 o 
  11   9 -14     1372.28     1488.84    125.38 o 
  13   9 -14     2400.21     2507.03    114.68 o 
  15   9 -14     4149.87     4082.20    152.45 o 
  17   9 -14     1564.83     1347.45     96.81 o 
  -6  10 -14      493.61      487.33     98.92 o 
  -4  10 -14     2082.14     2089.65    163.72 o 
  -2  10 -14     4217.28     3816.96    210.88 o 
   0  10 -14     2660.82     2553.70    113.48 o 
   2  10 -14     1931.25     2087.92    109.66 o 
   4  10 -14     1715.14     1608.45    125.00 o 
   6  10 -14     1284.54     1373.65     79.96 o 
   8  10 -14     1815.88     1864.64     96.43 o 
  10  10 -14     1167.94     1098.10    137.26 o 
  12  10 -14     1435.50     1446.26     92.79 o 
  14  10 -14      645.69      685.12     74.03 o 
  16  10 -14      488.05      559.84     75.34 o 
  -5  11 -14      757.89      789.85    116.18 o 
  -3  11 -14      103.36      114.26     70.17 o 
  -1  11 -14      358.37      415.45     60.57 o 
   1  11 -14      264.96      178.46     47.31 o 
   3  11 -14      196.14      145.17     53.49 o 
   5  11 -14     1077.65     1103.49    108.12 o 
   7  11 -14     3330.23     3408.53    127.99 o 
   9  11 -14     1183.69     1249.22     88.38 o 
  11  11 -14      340.20      372.50     58.30 o 
  13  11 -14     1030.89     1085.70     85.62 o 
  15  11 -14     1340.87     1378.24    108.70 o 
  -4  12 -14      498.94      555.58    101.99 o 
  -2  12 -14      993.13     1129.29     86.96 o 
   0  12 -14     1493.68     1302.20     90.35 o 
   2  12 -14     1516.28     1544.46     90.92 o 
   4  12 -14     1217.33     1323.95    121.54 o 
   6  12 -14     1060.37     1085.85    113.49 o 
   8  12 -14      322.49      376.44     60.05 o 
  10  12 -14      779.80      743.33    130.36 o 
  12  12 -14      826.80      799.29     83.01 o 
  14  12 -14      264.07      177.02    134.20 o 
  -3  13 -14       75.61       40.23     42.13 o 
  -1  13 -14      596.83      567.12     69.52 o 
   1  13 -14      689.65      701.93     70.49 o 
   3  13 -14      317.81      440.55     87.04 o 
   5  13 -14      106.64       68.63     55.60 o 
   7  13 -14      588.73      587.40     95.09 o 
   9  13 -14      776.82      765.31     74.80 o 
  11  13 -14      154.88      131.54     51.77 o 
  13  13 -14      187.21      172.00     84.74 o 
  -4  14 -14       18.86      -13.42     52.15 o 
  -2  14 -14       89.33      139.13     52.67 o 
   0  14 -14      100.36      142.82     53.14 o 
   2  14 -14      446.76      519.99     66.15 o 
   4  14 -14      795.27      759.17    102.76 o 
   6  14 -14       43.46       -4.98     50.61 o 
   8  14 -14      355.65      293.39     58.96 o 
  10  14 -14      349.16      390.97     68.63 o 
  12  14 -14      120.80       70.22     56.09 o 
  -3  15 -14       43.37       63.65     64.41 o 
  -1  15 -14      152.42      113.64     51.79 o 
   1  15 -14      192.25      174.72     52.49 o 
   3  15 -14       70.51       67.87     60.96 o 
   5  15 -14       78.01        3.45     53.30 o 
   7  15 -14       57.83      149.92     67.10 o 
   9  15 -14       51.55       60.60     53.52 o 
  11  15 -14       59.40      110.93     56.79 o 
   0  16 -14      707.15      858.38     81.45 o 
   2  16 -14      604.00      731.18    108.12 o 
   4  16 -14      154.96       98.54     68.63 o 
   6  16 -14      231.58      144.93     72.47 o 
   8  16 -14      152.67      175.61     74.77 o 
 -13   1 -13      202.17      199.00     89.34 o 
 -11   1 -13      258.20      246.88     64.61 o 
  -9   1 -13       38.32       22.58     29.33 o 
  -7   1 -13     1206.74     1014.97     77.80 o 
  -5   1 -13     1133.82     1104.14     50.74 o 
  -3   1 -13      494.17      523.42     37.55 o 
  -1   1 -13     1507.11     1412.74     60.16 o 
   1   1 -13      790.01      792.02     54.26 o 
   3   1 -13     1702.09     1572.24     69.18 o 
   5   1 -13     3651.91     3478.64     72.29 o 
   7   1 -13      265.56      275.86     32.53 o 
   9   1 -13      568.22      616.41     39.35 o 
  11   1 -13      184.58      235.75     57.04 o 
  13   1 -13      714.19      768.03     92.60 o 
  15   1 -13      721.75      871.69     63.85 o 
  17   1 -13      196.41      249.16     49.78 o 
  19   1 -13      233.93      282.54     91.64 o 
 -12   2 -13      294.16      360.28     67.70 o 
 -10   2 -13      545.37      512.73     56.18 o 
  -8   2 -13      995.03     1027.26     86.05 o 
  -6   2 -13      318.06      297.51     41.65 o 
  -4   2 -13     5260.84     5192.87    155.18 o 
  -2   2 -13      942.52     1157.93    112.73 o 
   0   2 -13      591.28      639.39     50.42 o 
   2   2 -13     1265.64     1256.12     63.95 o 
   4   2 -13      701.56      766.14     41.03 o 
   6   2 -13     1718.75     1754.94     51.22 o 
   8   2 -13     2434.41     2447.75     70.83 o 
  10   2 -13     6311.06     6036.58    150.20 o 
  12   2 -13     4578.66     5108.45    143.18 o 
  14   2 -13     1942.19     1882.70     87.82 o 
  16   2 -13     3046.38     2905.78     93.72 o 
  18   2 -13     1111.75     1107.98     82.72 o 
  20   2 -13      106.54      102.89     47.80 o 
 -11   3 -13      942.01      976.17     70.76 o 
  -9   3 -13      861.34      790.79    123.95 o 
  -7   3 -13     2326.36     2184.31    103.83 o 
  -5   3 -13     2275.85     2354.59    159.89 o 
  -3   3 -13     5620.65     5425.41    245.39 o 
  -1   3 -13    12716.08    12229.22    404.13 o 
   1   3 -13     3935.89     3786.67    177.91 o 
   3   3 -13     1946.48     2164.38    188.26 o 
   5   3 -13     5543.16     5425.57     97.13 o 
   7   3 -13     6719.42     6834.67    128.80 o 
   9   3 -13     7437.98     7451.99    176.05 o 
  11   3 -13      365.79      339.28     45.08 o 
  13   3 -13      178.65      195.61     54.25 o 
  15   3 -13      277.50      231.56     94.90 o 
  17   3 -13      723.55      693.68     53.39 o 
  19   3 -13     1092.52     1071.05     67.57 o 
 -12   4 -13      791.89      676.26     64.73 o 
 -10   4 -13     1405.31     1362.22     77.34 o 
  -8   4 -13      820.97      785.96     59.92 o 
  -6   4 -13       80.33      100.84     60.20 o 
  -4   4 -13     1940.36     1866.49    144.55 o 
  -2   4 -13      934.09      808.64     94.32 o 
   0   4 -13      105.94      118.48     52.15 o 
   2   4 -13     2246.75     2112.27    128.83 o 
   4   4 -13     3314.96     3309.56     85.54 o 
   6   4 -13     3460.06     3449.14    107.01 o 
   8   4 -13     4790.85     4916.01    135.82 o 
  10   4 -13     9038.78     9227.31    239.06 o 
  12   4 -13     3337.47     3076.93    111.10 o 
  14   4 -13     2738.87     2602.93    107.96 o 
  16   4 -13     4726.02     4568.55    149.42 o 
  18   4 -13     1514.73     1519.00    135.44 o 
  20   4 -13     1108.01     1201.90     74.61 o 
 -11   5 -13      710.53      647.18     62.09 o 
  -9   5 -13     1829.41     1731.97     84.84 o 
  -7   5 -13     1204.88     1067.44    117.33 o 
  -5   5 -13     4058.54     4053.53    213.57 o 
  -3   5 -13     7370.01     7246.28    291.02 o 
  -1   5 -13     9459.32    10348.16    355.43 o 
   1   5 -13     9583.56     9069.06    320.92 o 
   3   5 -13     3745.23     3851.05     93.69 o 
   5   5 -13     3138.93     3045.96     83.42 o 
   7   5 -13    10082.65     9831.49    214.21 o 
   9   5 -13     2975.14     3032.97    106.39 o 
  11   5 -13      468.56      513.75     78.41 o 
  13   5 -13     1188.07     1122.77     72.78 o 
  15   5 -13      130.70       76.33     36.95 o 
  17   5 -13      313.47      384.25     84.16 o 
  19   5 -13      390.19      332.53     47.99 o 
 -12   6 -13      766.23      820.53     82.26 o 
 -10   6 -13      865.80      855.83     68.33 o 
  -8   6 -13      410.29      457.42     91.64 o 
  -6   6 -13      464.26      433.27     82.44 o 
  -4   6 -13      159.28      250.37     72.08 o 
  -2   6 -13      517.12      544.07     85.12 o 
   0   6 -13      424.83      463.56     75.15 o 
   2   6 -13     7220.01     7079.49    265.33 o 
   4   6 -13     5128.85     5038.95    190.42 o 
   6   6 -13     7128.40     7016.26    168.97 o 
   8   6 -13     9395.96     9844.61    409.88 o 
  10   6 -13     7338.46     7158.83    180.96 o 
  12   6 -13     4209.83     4241.18    136.53 o 
  14   6 -13     3406.34     3366.21    123.94 o 
  16   6 -13     1638.76     1602.68     94.30 o 
  18   6 -13     2570.21     2728.45    232.93 o 
 -11   7 -13     1108.44     1077.13    140.69 o 
  -9   7 -13      704.16      799.05    115.79 o 
  -7   7 -13      714.72      765.31    106.59 o 
  -5   7 -13     5813.21     5934.59    269.16 o 
  -3   7 -13     7931.79     7981.68    312.10 o 
  -1   7 -13     7385.49     6921.14    277.98 o 
   1   7 -13     5758.14     5873.25    244.24 o 
   3   7 -13     3428.49     3327.80    114.68 o 
   5   7 -13     6157.02     6209.93    129.57 o 
   7   7 -13     3807.09     4023.12    125.13 o 
   9   7 -13      328.22      466.52     50.41 o 
  11   7 -13      488.11      462.22     53.38 o 
  13   7 -13      221.79      284.71     49.61 o 
  15   7 -13       34.56       15.80     39.68 o 
  17   7 -13      185.29      102.03     49.08 o 
  19   7 -13      425.61      462.70     69.27 o 
 -10   8 -13      465.07      548.68    107.36 o 
  -8   8 -13      122.23       29.52     58.66 o 
  -6   8 -13      514.31      671.75     99.31 o 
  -4   8 -13      133.33      156.05     64.03 o 
  -2   8 -13      416.76      447.84     82.44 o 
   0   8 -13      848.28      824.74     95.47 o 
   2   8 -13      915.75      905.64     96.62 o 
   4   8 -13      683.85      683.34     46.47 o 
   6   8 -13     4658.65     4820.69    138.19 o 
   8   8 -13     4099.90     4158.62    155.86 o 
  10   8 -13     1416.96     1401.68     79.84 o 
  12   8 -13     4923.24     5112.06    156.08 o 
  14   8 -13     3656.93     3766.87    258.43 o 
  16   8 -13     2075.40     2048.77    108.09 o 
  18   8 -13     1697.02     1748.06    109.50 o 
  -9   9 -13      629.78      616.54    110.43 o 
  -7   9 -13      570.59      521.45     97.01 o 
  -5   9 -13     1650.13     1585.83    143.40 o 
  -3   9 -13     3588.92     3570.80    205.13 o 
  -1   9 -13     2458.53     2170.16    149.53 o 
   1   9 -13     1454.00     1431.86    103.91 o 
   3   9 -13     3611.54     3619.27    123.54 o 
   5   9 -13     7471.18     7232.83    177.92 o 
   7   9 -13     1951.60     1966.52     90.79 o 
   9   9 -13      375.96      480.10     55.04 o 
  11   9 -13     1138.58     1120.93     95.28 o 
  13   9 -13     1551.91     1390.76     89.72 o 
  15   9 -13      484.61      416.28     62.46 o 
  17   9 -13      899.60      846.52     82.96 o 
  -8  10 -13      530.87      572.83    104.67 o 
  -6  10 -13      918.17      754.96    106.97 o 
  -4  10 -13      393.30      406.43     85.50 o 
  -2  10 -13     1727.75     1851.54    146.85 o 
   0  10 -13     1287.83     1202.50    134.01 o 
   2  10 -13      631.50      636.15     80.71 o 
   4  10 -13     3934.64     4201.62    137.18 o 
   6  10 -13     5102.05     5113.70    149.17 o 
   8  10 -13     1557.89     1334.31     80.39 o 
  10  10 -13     2246.98     2106.97    100.45 o 
  12  10 -13     1301.61     1383.40     87.71 o 
  14  10 -13      569.78      641.61     75.53 o 
  16  10 -13     1355.63     1356.83     97.17 o 
  -7  11 -13      601.14      649.13    105.44 o 
  -5  11 -13      152.90      189.79     78.60 o 
  -3  11 -13      326.30      495.38     93.94 o 
  -1  11 -13      244.81      277.38     52.44 o 
   1  11 -13       64.44       24.40     39.88 o 
   3  11 -13      435.89      431.88     51.76 o 
   5  11 -13     5534.19     5535.45    230.82 o 
   7  11 -13     3459.27     3566.00    214.33 o 
   9  11 -13     2031.28     2163.40    102.00 o 
  11  11 -13     2457.82     2433.79    111.42 o 
  13  11 -13      849.51      848.72    119.24 o 
  15  11 -13     3203.36     3403.48    144.75 o 
  17  11 -13     1420.68     1347.93    102.19 o 
  -6  12 -13     1888.86     1756.84    162.57 o 
  -4  12 -13     3332.46     3168.98    207.43 o 
  -2  12 -13     5339.98     5725.69    214.14 o 
   0  12 -13     3507.60     3578.60    285.65 o 
   2  12 -13     3427.63     3590.47    132.28 o 
   4  12 -13     3100.25     2766.00    161.80 o 
   6  12 -13     1239.22     1220.53     85.50 o 
   8  12 -13      874.98     1067.07     83.97 o 
  10  12 -13      571.46      586.61     79.37 o 
  12  12 -13      418.50      506.77     66.41 o 
  14  12 -13      128.79      173.99     57.89 o 
  16  12 -13      524.95      561.67     78.93 o 
  -5  13 -13      348.06      370.00     90.49 o 
  -3  13 -13       43.06       -8.37     40.90 o 
  -1  13 -13      168.44      180.21     49.31 o 
   1  13 -13      518.47      420.21     58.69 o 
   3  13 -13     3572.52     3635.22    190.94 o 
   5  13 -13     3437.56     3633.30    190.94 o 
   7  13 -13     1412.66     1401.45     88.05 o 
   9  13 -13     2820.48     3059.98    126.87 o 
  11  13 -13     1508.62     1301.91     91.64 o 
  13  13 -13     2474.64     2709.67    130.47 o 
  15  13 -13     3809.77     3971.64    360.03 o 
  -4  14 -13     2917.38     2831.66    134.36 o 
  -2  14 -13     4034.72     4112.92    163.15 o 
   0  14 -13     5376.26     5726.93    184.09 o 
   2  14 -13     5030.34     5564.35    177.62 o 
   4  14 -13     2160.46     2120.32    150.68 o 
   6  14 -13     1448.12     1419.81    122.69 o 
   8  14 -13     1587.79     1544.50    138.42 o 
  10  14 -13      211.31      261.95     56.97 o 
  12  14 -13      172.44      191.91     57.81 o 
  14  14 -13       88.98      126.81     57.25 o 
  -5  15 -13       66.34       16.10     64.03 o 
  -3  15 -13       25.19      -32.73     42.38 o 
  -1  15 -13      113.91       94.86     99.88 o 
   1  15 -13      807.91      857.59     79.53 o 
   3  15 -13     2280.85     2209.66    151.83 o 
   5  15 -13     1900.11     1857.29    143.40 o 
   7  15 -13     2170.30     2229.21    155.29 o 
   9  15 -13     3008.83     3072.90    133.79 o 
  11  15 -13     2867.19     2878.14    136.19 o 
  -2  16 -13     1856.96     2041.38    133.43 o 
   0  16 -13     2428.03     2558.47    126.41 o 
   2  16 -13     1719.53     1772.56    140.33 o 
   4  16 -13     1225.90     1227.33    123.46 o 
   6  16 -13     1896.70     2006.06    146.85 o 
   8  16 -13     1751.05     1643.45    121.74 o 
  10  16 -13      740.49      755.97    186.73 o 
  -1  17 -13       60.81      -20.32     59.05 o 
   1  17 -13      609.08      613.34     72.89 o 
   3  17 -13      235.08      179.06     73.23 o 
   5  17 -13      540.42      608.87     98.92 o 
   7  17 -13      544.32      575.52    100.46 o 
 -14   0 -12     1713.58     1942.41    173.69 o 
 -12   0 -12     1735.86     1928.61    170.24 o 
 -10   0 -12      641.39      623.06    103.91 o 
  -8   0 -12     1203.13     1123.04     98.16 o 
  -6   0 -12     1379.27     1453.12     83.15 o 
  -4   0 -12     2725.81     2670.96    104.09 o 
  -2   0 -12      152.28      368.64     44.66 o 
   0   0 -12     6174.46     5528.93    186.73 o 
   2   0 -12     2757.31     2517.93    114.26 o 
   6   0 -12    25286.84    25162.40    580.88 o 
   8   0 -12     9784.61    10001.16    278.75 o 
  10   0 -12    11236.01    11356.17    308.65 o 
  12   0 -12    12765.87    12851.43    254.79 o 
  14   0 -12    18277.62    18441.35    343.00 o 
  16   0 -12    11942.66    11141.07    357.73 o 
  18   0 -12     1747.34     1660.98    126.53 o 
  20   0 -12      979.10      804.80    106.21 o 
 -13   1 -12     1828.48     1606.53    156.05 o 
 -11   1 -12     3307.37     3445.07    151.27 o 
  -9   1 -12     4350.46     4314.90    124.94 o 
  -7   1 -12     8054.10     7889.60    204.39 o 
  -5   1 -12    12823.49    12574.48    193.75 o 
  -3   1 -12    16993.59    16555.35    266.06 o 
  -1   1 -12     7793.77     7764.77    183.72 o 
   1   1 -12     4753.64     4840.43    126.78 o 
   3   1 -12    17008.61    15701.81    293.86 o 
   5   1 -12    24606.43    24512.95    291.02 o 
   7   1 -12     7662.12     7678.44    112.79 o 
   9   1 -12     4444.32     4394.34    100.03 o 
  11   1 -12     1276.80     1238.09    100.04 o 
  13   1 -12     2240.19     2145.80     70.73 o 
  15   1 -12      465.46      458.92     44.46 o 
  17   1 -12     1006.66      952.17     68.65 o 
  19   1 -12     1601.49     1525.94     92.03 o 
  21   1 -12      658.33      750.91     75.35 o 
 -14   2 -12      981.23      852.11    125.76 o 
 -12   2 -12     1544.97     1606.92    112.37 o 
 -10   2 -12     1836.50     1808.43     83.68 o 
  -8   2 -12     2362.68     2209.12     86.72 o 
  -6   2 -12      544.60      608.18     57.86 o 
  -4   2 -12      718.14      634.95     86.27 o 
  -2   2 -12     1247.62     1120.32     65.22 o 
   0   2 -12     1262.92     1298.27     66.51 o 
   2   2 -12     4672.18     4610.23    124.29 o 
   4   2 -12     7370.28     7261.48    132.04 o 
   6   2 -12    12460.14    12251.77    167.16 o 
   8   2 -12     7884.96     7866.15    138.25 o 
  10   2 -12     7363.83     7193.79    132.92 o 
  12   2 -12    10960.66    10769.43    413.71 o 
  14   2 -12    12838.72    12428.39    259.00 o 
  16   2 -12     3671.08     3558.67    103.34 o 
  18   2 -12     2668.89     2615.00     92.65 o 
  20   2 -12     2384.64     2439.60    264.56 o 
 -13   3 -12      615.15      652.04     89.53 o 
 -11   3 -12     1073.36     1045.60     68.50 o 
  -9   3 -12     1945.56     1898.89     82.61 o 
  -7   3 -12     4118.50     4081.74    209.92 o 
  -5   3 -12    13845.12    13724.18    453.59 o 
  -3   3 -12    10856.36    11003.04    378.82 o 
  -1   3 -12    12698.56    12038.28    391.09 o 
   1   3 -12     6655.39     6639.47    152.71 o 
   3   3 -12     7623.25     7496.85    167.66 o 
   5   3 -12     3583.69     3698.01     73.51 o 
   7   3 -12     4017.93     4118.31     89.95 o 
   9   3 -12     2660.05     2484.29     93.36 o 
  11   3 -12      233.40      223.37     42.18 o 
  13   3 -12      410.66      556.05     51.84 o 
  15   3 -12     1193.53     1086.64     72.93 o 
  17   3 -12      127.53      148.24     35.12 o 
  19   3 -12     1069.18     1291.00    105.83 o 
  21   3 -12     1013.37     1012.10     69.49 o 
 -14   4 -12      298.10      340.09     98.54 o 
 -12   4 -12      524.25      557.17     57.39 o 
 -10   4 -12     1936.88     2019.03     90.98 o 
  -8   4 -12     1630.01     1573.99     89.04 o 
  -6   4 -12     1178.84     1154.48    113.11 o 
  -4   4 -12     4953.66     4577.67    216.63 o 
  -2   4 -12     4948.58     4790.85    215.10 o 
   0   4 -12     1897.95     1784.44    119.63 o 
   2   4 -12    12572.25    12149.90    238.80 o 
   4   4 -12    10260.52     9701.11    165.55 o 
   6   4 -12     1138.77     1174.01     41.01 o 
   8   4 -12     3429.07     3486.28    108.15 o 
  10   4 -12     7137.49     7229.28    255.74 o 
  12   4 -12     3306.51     3359.24    123.08 o 
  14   4 -12     5481.20     5507.66    156.99 o 
  16   4 -12     2344.44     2483.19    108.37 o 
  18   4 -12     2958.77     2804.61     97.15 o 
  20   4 -12     1581.44     1675.10     91.11 o 
 -13   5 -12      266.29      285.43     48.43 o 
 -11   5 -12      534.21      545.84     56.80 o 
  -9   5 -12     1199.50     1186.75    135.54 o 
  -7   5 -12      908.97      959.70    109.28 o 
  -5   5 -12     3004.76     2633.34    165.64 o 
  -3   5 -12     3937.83     3940.04    199.38 o 
  -1   5 -12     1169.81     1149.50    102.37 o 
   1   5 -12     8122.69     8319.86    292.17 o 
   3   5 -12     8312.51     8123.92    147.03 o 
   5   5 -12     1505.16     1506.32     54.64 o 
   7   5 -12     1412.79     1422.29     69.11 o 
   9   5 -12     1071.62     1074.40     64.54 o 
  11   5 -12     2180.13     2234.49    115.98 o 
  13   5 -12     2873.85     2960.56    171.39 o 
  15   5 -12      870.17      862.79     68.46 o 
  17   5 -12     1120.63     1078.51     79.00 o 
  19   5 -12     1152.82     1096.37     68.61 o 
 -12   6 -12      242.05      352.25     74.04 o 
 -10   6 -12      470.12      408.34     92.79 o 
  -8   6 -12     1551.19     1380.70    136.50 o 
  -6   6 -12     2262.02     1937.43    143.40 o 
  -4   6 -12     4135.54     4267.48    211.27 o 
  -2   6 -12     4383.52     4140.57    201.30 o 
   0   6 -12     4563.54     4620.61    205.51 o 
   2   6 -12     2969.16     3070.29     96.24 o 
   4   6 -12     2833.85     2947.05     79.28 o 
   6   6 -12     4349.19     4257.39    214.14 o 
   8   6 -12     5097.93     4956.90    137.73 o 
  10   6 -12     3527.12     3555.54    118.13 o 
  12   6 -12      393.50      368.62     64.41 o 
  14   6 -12      405.64      336.29     51.91 o 
  16   6 -12      930.91      911.89     72.39 o 
  18   6 -12      334.93      341.02     61.40 o 
  20   6 -12      978.98      977.50     69.92 o 
 -13   7 -12      354.67      408.44     68.17 o 
 -11   7 -12     1017.07      964.69    126.53 o 
  -9   7 -12      841.85      855.80    117.71 o 
  -7   7 -12      174.96      149.92     62.50 o 
  -5   7 -12      465.16      586.25     88.19 o 
  -3   7 -12      529.70      567.08     87.80 o 
  -1   7 -12      366.61      467.01     77.07 o 
   1   7 -12     3345.78     3429.32    167.94 o 
   3   7 -12     1574.62     1618.27     59.21 o 
   5   7 -12     1917.98     1858.81     63.95 o 
   7   7 -12     4502.43     4377.62    128.21 o 
   9   7 -12     7671.53     7493.59    184.09 o 
  11   7 -12    15408.16    15572.21    310.26 o 
  13   7 -12     4212.78     4163.05    290.25 o 
  15   7 -12      448.82      366.36     87.61 o 
  17   7 -12     1744.65     1821.65    174.65 o 
  19   7 -12      841.15      841.18     83.13 o 
 -12   8 -12      872.48     1020.67    113.49 o 
 -10   8 -12     2051.44     2031.75    174.46 o 
  -8   8 -12     1557.51     1708.52    150.30 o 
  -6   8 -12     1736.32     1739.20    139.57 o 
  -4   8 -12     2915.34     3082.32    182.89 o 
  -2   8 -12     6729.48     6438.03    270.31 o 
   0   8 -12     6496.32     6359.04    256.51 o 
   2   8 -12     3832.53     3577.53    120.20 o 
   4   8 -12     8663.83     8745.22    160.92 o 
   6   8 -12     5421.72     5389.01    145.55 o 
   8   8 -12     1710.50     1781.76     83.07 o 
  10   8 -12      173.92      250.59     44.85 o 
  12   8 -12      601.57      706.01     85.31 o 
  14   8 -12      618.50      511.28    104.10 o 
  16   8 -12        4.07      -20.45     36.81 o 
  18   8 -12      703.89      669.75     74.77 o 
 -11   9 -12      461.97      409.49     98.16 o 
  -9   9 -12      320.16      346.23     89.72 o 
  -7   9 -12       13.31       83.20     59.05 o 
  -5   9 -12      942.78      918.68    111.19 o 
  -3   9 -12     2620.01     2429.74    159.89 o 
  -1   9 -12      115.40      117.33     54.45 o 
   1   9 -12      254.07      252.67     43.64 o 
   3   9 -12      764.63      856.70     63.01 o 
   5   9 -12     1799.31     1877.84    274.72 o 
   7   9 -12     6816.87     6731.29    263.99 o 
   9   9 -12     4178.93     4306.75    251.33 o 
  11   9 -12     3632.66     3631.59    128.22 o 
  13   9 -12     4409.32     4613.56    160.65 o 
  15   9 -12     3982.05     4146.18    148.75 o 
  17   9 -12     1497.54     1682.70    100.79 o 
  19   9 -12      470.52      422.45     74.96 o 
 -10  10 -12      985.91      937.46    129.98 o 
  -8  10 -12      647.92      627.66    105.06 o 
  -6  10 -12     1669.89     1594.65    143.02 o 
  -4  10 -12     4126.28     4085.74    218.17 o 
  -2  10 -12     5967.79     5956.06    261.11 o 
   0  10 -12     3857.79     4048.62    136.86 o 
   2  10 -12     1964.77     1871.27     89.47 o 
   4  10 -12     6401.73     6427.48    135.76 o 
   6  10 -12     2960.64     3005.66    110.70 o 
   8  10 -12      491.72      631.80     79.18 o 
  10  10 -12      796.06      838.87     68.73 o 
  12  10 -12      360.72      438.58     58.96 o 
  14  10 -12      312.08      310.57    156.63 o 
  16  10 -12      597.40      566.90    108.32 o 
  18  10 -12     1043.20     1002.58    115.22 o 
  -9  11 -12      295.75      193.24     86.65 o 
  -7  11 -12      969.06      920.59    117.71 o 
  -5  11 -12     1226.11     1249.19    127.30 o 
  -3  11 -12      631.33      639.16     99.69 o 
  -1  11 -12      673.93      683.68     76.68 o 
   1  11 -12      897.89      976.21     70.35 o 
   3  11 -12      321.28      359.39     47.04 o 
   5  11 -12     5054.01     4627.74    139.18 o 
   7  11 -12     5298.78     5098.03    151.69 o 
   9  11 -12      906.16      815.74     67.21 o 
  11  11 -12      394.26      371.54     89.91 o 
  13  11 -12     2003.01     2039.78    107.77 o 
  15  11 -12     1582.62     1626.55    102.03 o 
  17  11 -12      408.86      354.54     70.69 o 
  -8  12 -12      319.30      360.80     93.94 o 
  -6  12 -12     1031.18      889.92    118.86 o 
  -4  12 -12     2744.49     2514.09    176.37 o 
  -2  12 -12     2976.00     2980.16    151.07 o 
   0  12 -12      412.83      355.84     52.32 o 
   2  12 -12     1512.08     1593.19     85.37 o 
   4  12 -12     2086.84     2316.25    143.78 o 
   6  12 -12      667.44      751.91     65.71 o 
   8  12 -12      306.19      270.80     50.29 o 
  10  12 -12      868.06      865.72     93.75 o 
  12  12 -12      988.57      957.79     76.65 o 
  14  12 -12      145.98      203.74     53.14 o 
  16  12 -12      749.46      813.38    133.05 o 
  -7  13 -12      761.19      698.98    114.64 o 
  -5  13 -12      335.19      184.43     75.92 o 
  -3  13 -12       45.40        2.43     40.51 o 
  -1  13 -12      570.74      630.76     64.90 o 
   1  13 -12      364.94      396.63     66.33 o 
   3  13 -12      764.05      947.43    110.62 o 
   5  13 -12     2681.81     2578.89    157.59 o 
   7  13 -12      996.24      954.07     74.12 o 
   9  13 -12      195.85      349.26     75.73 o 
  11  13 -12      433.42      488.73     63.72 o 
  13  13 -12      623.84      585.52     72.88 o 
  15  13 -12      754.19      750.09     83.45 o 
  -6  14 -12      145.00      185.19     82.82 o 
  -4  14 -12       94.03      127.73     49.82 o 
  -2  14 -12      114.80      107.97     45.73 o 
   0  14 -12      105.08      160.44     45.41 o 
   2  14 -12      775.52      810.79     70.32 o 
   4  14 -12       49.06       10.35     49.46 o 
   6  14 -12      193.40       80.54     45.91 o 
   8  14 -12      581.81      479.38     61.75 o 
  10  14 -12     1038.89     1021.96     82.94 o 
  12  14 -12      113.82      129.26     52.25 o 
  14  14 -12       34.96       27.05     48.37 o 
  -5  15 -12       43.83       -9.32     42.83 o 
  -3  15 -12      174.65      118.41     47.46 o 
  -1  15 -12      329.75      382.60     58.37 o 
   1  15 -12      170.98      184.20     60.77 o 
   3  15 -12      184.76      284.88     72.08 o 
   5  15 -12      289.50      361.57     79.37 o 
   7  15 -12       22.34      -35.78     40.63 o 
   9  15 -12       64.73       -9.89     43.36 o 
  11  15 -12       48.76       58.23     52.22 o 
  13  15 -12      248.34      270.62     65.70 o 
  -4  16 -12      613.79      671.37    100.07 o 
  -2  16 -12     1281.88     1433.32     95.53 o 
   0  16 -12      705.46      696.41     73.79 o 
   2  16 -12      582.17      582.27     67.91 o 
   4  16 -12        5.28      -48.69     48.69 o 
   6  16 -12      339.60      393.77     83.20 o 
   8  16 -12      146.95      148.77     54.04 o 
  10  16 -12      239.15      274.22     62.53 o 
  12  16 -12      171.92      139.41     59.13 o 
  -1  17 -12      213.95      184.28     53.24 o 
   1  17 -12      137.51       59.78     51.38 o 
   3  17 -12      855.19      953.19    110.81 o 
   5  17 -12      841.58      786.40    105.06 o 
   7  17 -12      693.90      789.46    107.36 o 
   9  17 -12      997.51      905.99     84.43 o 
   0  18 -12      640.14      687.09    111.96 o 
   2  18 -12     1377.96     1496.11    128.45 o 
   4  18 -12      688.58      825.12    106.97 o 
   6  18 -12      661.08      712.78    101.22 o 
 -15   1 -11      145.26      145.62     84.16 o 
 -13   1 -11      485.70      464.31     69.62 o 
 -11   1 -11       56.66       98.77     46.35 o 
  -9   1 -11       18.34       32.60     34.52 o 
  -7   1 -11      598.89      500.68     43.99 o 
  -5   1 -11     1551.94     1463.11     53.55 o 
  -3   1 -11      411.07      365.12     32.37 o 
  -1   1 -11     4987.85     4794.64    130.05 o 
   1   1 -11     3838.96     3905.11    108.46 o 
   3   1 -11      453.50      548.72     39.61 o 
   5   1 -11    11342.61    11497.81    152.68 o 
   7   1 -11      321.43      354.26     21.46 o 
   9   1 -11     2585.89     2443.18     67.20 o 
  11   1 -11       42.20       33.23     19.58 o 
  13   1 -11     1199.99     1227.68     47.21 o 
  15   1 -11     1004.61      980.59     45.72 o 
  17   1 -11      339.82      432.47     72.31 o 
  19   1 -11      573.55      636.45     52.94 o 
  21   1 -11      362.31      381.29    104.48 o 
 -14   2 -11      138.98       77.91     56.65 o 
 -12   2 -11      505.04      539.80     69.85 o 
 -10   2 -11       17.16      -23.45     25.35 o 
  -8   2 -11      460.45      397.12     42.65 o 
  -6   2 -11      559.88      519.19     44.13 o 
  -4   2 -11     4407.49     4149.00    196.70 o 
  -2   2 -11     1254.38     1222.41     63.23 o 
   0   2 -11     1938.27     2113.77     83.97 o 
   2   2 -11     6498.75     6744.31    150.77 o 
   4   2 -11     3636.88     3797.92     81.66 o 
   6   2 -11     4095.22     4134.16     75.28 o 
   8   2 -11    15002.79    15034.76    220.77 o 
  10   2 -11     1711.97     1694.89     56.40 o 
  12   2 -11     2900.77     2888.84     78.67 o 
  14   2 -11     2601.21     2559.47     98.13 o 
  16   2 -11     2271.85     2156.70     78.70 o 
  18   2 -11     1156.37     1032.60     61.45 o 
  20   2 -11       75.68       75.20     36.21 o 
 -15   3 -11      720.97      710.28     82.29 o 
 -13   3 -11     1496.36     1526.31     96.00 o 
 -11   3 -11      697.62      652.38     54.76 o 
  -9   3 -11     1594.51     1687.75     77.43 o 
  -7   3 -11     4070.79     4007.27    133.31 o 
  -5   3 -11     3756.57     3917.80    198.23 o 
  -3   3 -11     3227.06     3164.76    166.79 o 
  -1   3 -11    11970.60    11593.51    375.75 o 
   1   3 -11    17093.29    16846.29    304.87 o 
   3   3 -11     4669.25     4741.95    119.53 o 
   5   3 -11     7696.51     7865.98    117.09 o 
   7   3 -11      625.39      727.89     50.74 o 
   9   3 -11      211.26      254.55     26.31 o 
  11   3 -11     2735.69     2583.92     93.40 o 
  13   3 -11     1747.06     1647.66     79.12 o 
  15   3 -11     1274.35     1383.12     78.45 o 
  17   3 -11      562.08      621.43     49.50 o 
  19   3 -11     2355.89     2409.04     90.84 o 
  21   3 -11      756.64      808.36     63.21 o 
 -14   4 -11      491.01      510.31     56.74 o 
 -12   4 -11     1106.91      996.68     67.07 o 
 -10   4 -11     1086.72     1186.26     67.40 o 
  -8   4 -11       98.93       61.73     57.51 o 
  -6   4 -11      519.39      463.94     80.14 o 
  -4   4 -11     1941.50     1845.79    128.06 o 
  -2   4 -11      180.08      158.74     48.69 o 
   0   4 -11      141.15       90.10     41.03 o 
   2   4 -11    10072.39     9653.05    194.85 o 
   4   4 -11     9948.67     9609.86    160.55 o 
   6   4 -11     6665.16     6606.44    102.18 o 
   8   4 -11    14193.43    14129.21    308.65 o 
  10   4 -11    11622.30    11835.70    239.19 o 
  12   4 -11     4612.30     4609.88    142.25 o 
  14   4 -11     2781.57     2753.65    105.70 o 
  16   4 -11     4683.73     4456.31    169.47 o 
  18   4 -11     1538.14     1430.83     94.96 o 
  20   4 -11      652.26      636.76     56.77 o 
 -13   5 -11     1069.43     1071.32     72.08 o 
 -11   5 -11      698.71      674.10     58.66 o 
  -9   5 -11     4632.09     4293.93    228.52 o 
  -7   5 -11    11404.74    11526.79    406.81 o 
  -5   5 -11    12698.40    12557.81    421.00 o 
  -3   5 -11    15684.44    14754.05    457.04 o 
  -1   5 -11     6317.67     6507.04    242.32 o 
   1   5 -11     4723.50     4987.37    179.44 o 
   3   5 -11     8487.18     8061.04    143.50 o 
   5   5 -11      540.96      573.97     35.48 o 
   7   5 -11     1685.28     1622.44     69.95 o 
   9   5 -11     1307.36     1450.94     71.43 o 
  11   5 -11      950.85     1095.77     67.07 o 
  13   5 -11     2508.64     2488.86     98.52 o 
  15   5 -11       24.68       -0.38     31.99 o 
  17   5 -11      844.29      880.34     73.90 o 
  19   5 -11     1228.08     1276.43     73.48 o 
  21   5 -11     1649.89     1606.18     84.42 o 
 -14   6 -11      793.88      788.48     63.63 o 
 -12   6 -11     1189.41     1148.76     73.21 o 
 -10   6 -11     1158.46     1276.79    134.20 o 
  -8   6 -11      211.18      321.31     77.07 o 
  -6   6 -11      166.16      190.56     64.41 o 
  -4   6 -11      131.72       79.37     50.23 o 
  -2   6 -11     1203.07     1142.60    104.29 o 
   0   6 -11     2095.75     2150.61    124.23 o 
   2   6 -11     6867.40     6659.12    152.60 o 
   4   6 -11    10798.80    10798.62    178.64 o 
   6   6 -11     6284.91     6374.91    122.43 o 
   8   6 -11     3554.62     3495.99    138.22 o 
  10   6 -11     9189.38     8880.49    200.07 o 
  12   6 -11    10361.69    10416.58    229.45 o 
  14   6 -11     6354.93     6056.48    281.05 o 
  16   6 -11     4180.93     4025.83    138.66 o 
  18   6 -11     1821.09     1621.51     97.59 o 
  20   6 -11     2044.23     1963.75     90.20 o 
 -13   7 -11      991.17     1084.91     73.63 o 
 -11   7 -11     1591.92     1636.44    148.77 o 
  -9   7 -11     2031.83     1994.17    159.89 o 
  -7   7 -11     4793.99     4540.86    231.97 o 
  -5   7 -11    12485.27    12514.48    427.90 o 
  -3   7 -11    13972.13    13493.36    445.54 o 
  -1   7 -11     9809.73     9833.99    328.21 o 
   1   7 -11     3754.10     3598.02    169.47 o 
   3   7 -11     4037.85     4002.70     92.55 o 
   5   7 -11     5503.63     5380.84    111.64 o 
   7   7 -11     3208.02     3112.27    103.56 o 
   9   7 -11       72.20       50.26     29.22 o 
  11   7 -11      569.41      534.78     52.79 o 
  13   7 -11      533.56      507.00     55.68 o 
  15   7 -11       48.33       20.27     37.10 o 
  17   7 -11      843.78      692.05     81.86 o 
  19   7 -11      931.68      887.95     82.21 o 
 -12   8 -11      917.10      911.01    125.76 o 
 -10   8 -11      879.70      639.55    109.28 o 
  -8   8 -11      275.28      230.44     72.47 o 
  -6   8 -11      105.06      167.56     62.50 o 
  -4   8 -11      256.45      244.24     67.10 o 
  -2   8 -11     2488.62     2289.79    141.87 o 
   0   8 -11     1957.20     2002.99    129.98 o 
   2   8 -11      959.89      881.87     45.61 o 
   4   8 -11    13062.30    12901.96    210.20 o 
   6   8 -11    14918.23    14750.48    280.71 o 
   8   8 -11     5468.52     5417.83    147.05 o 
  10   8 -11     2238.28     2236.38     95.47 o 
  12   8 -11     5125.35     5090.00    151.39 o 
  14   8 -11     3636.29     3702.03    279.32 o 
  16   8 -11     1650.88     1681.04     96.29 o 
  18   8 -11     1149.28     1070.36     86.21 o 
  20   8 -11      932.27      846.21    121.93 o 
 -11   9 -11     1379.79     1504.93    148.38 o 
  -9   9 -11      719.29      730.42    110.43 o 
  -7   9 -11      926.82      957.02    111.96 o 
  -5   9 -11     3056.18     2713.86    172.16 o 
  -3   9 -11     4578.22     4296.23    212.80 o 
  -1   9 -11     1351.84     1252.64    110.43 o 
   1   9 -11     5763.75     5676.88    167.36 o 
   3   9 -11    10125.18    10034.44    176.59 o 
   5   9 -11     9792.43     9754.07    174.52 o 
   7   9 -11     2386.34     2427.17     96.11 o 
   9   9 -11     1724.21     1893.47     88.83 o 
  11   9 -11     2005.58     1790.95     88.83 o 
  13   9 -11     1354.68     1379.99     85.00 o 
  15   9 -11      450.39      511.55     62.57 o 
  17   9 -11      536.78      474.62     65.11 o 
  19   9 -11     1069.53     1159.38     96.76 o 
 -10  10 -11     1042.88     1252.64    142.63 o 
  -8  10 -11      100.30       95.09     64.03 o 
  -6  10 -11     1218.19     1232.70    121.16 o 
  -4  10 -11     1137.54     1121.51    117.71 o 
  -2  10 -11     1914.03     1836.59    136.50 o 
   0  10 -11     2864.49     2857.17    109.15 o 
   2  10 -11     1213.02     1180.39     71.12 o 
   4  10 -11     2562.86     2512.47    140.33 o 
   6  10 -11     6534.24     6380.70    165.34 o 
   8  10 -11     4220.32     4043.10    130.13 o 
  10  10 -11     3335.71     3442.80    161.04 o 
  12  10 -11     5562.39     5676.85    167.32 o 
  14  10 -11     1920.36     2045.49    104.32 o 
  16  10 -11      245.75      192.35     54.02 o 
  18  10 -11       99.67       57.54     53.52 o 
  -9  11 -11      625.46      459.34    103.14 o 
  -7  11 -11      475.88      383.42     85.89 o 
  -5  11 -11      210.48      124.23     67.48 o 
  -3  11 -11      158.25      135.35     67.10 o 
  -1  11 -11      235.84      281.67     46.50 o 
   1  11 -11     3860.06     3989.42    131.67 o 
   3  11 -11     1703.96     1773.47     84.81 o 
   5  11 -11     3421.02     3321.51    263.99 o 
   7  11 -11     8741.89     8712.19    206.41 o 
   9  11 -11     4241.74     3853.27    131.35 o 
  11  11 -11     5406.57     5231.13    161.49 o 
  13  11 -11     2989.35     2962.96    125.72 o 
  15  11 -11     2387.07     2377.75    117.56 o 
  17  11 -11      885.24      780.66    113.11 o 
  -8  12 -11     1310.24     1247.65    135.35 o 
  -6  12 -11     2415.38     2400.22    175.22 o 
  -4  12 -11     3664.79     3822.33    213.95 o 
  -2  12 -11     4309.56     4376.33    271.65 o 
   0  12 -11     3850.25     3883.21    132.70 o 
   2  12 -11     7137.62     7062.39    187.78 o 
   4  12 -11     5479.90     5564.82    127.01 o 
   6  12 -11     3741.74     3696.94    151.83 o 
   8  12 -11      626.39      501.13     58.24 o 
  10  12 -11      172.71      134.97     43.85 o 
  12  12 -11      540.50      613.82     64.90 o 
  14  12 -11      143.01      103.52     69.40 o 
  16  12 -11      546.07      702.37    134.96 o 
  -7  13 -11      324.95      199.38     78.98 o 
  -5  13 -11       15.16       41.03     60.96 o 
  -3  13 -11      159.16      100.33     72.85 o 
  -1  13 -11      927.48      927.78     71.55 o 
   1  13 -11     2389.65     2324.38    103.84 o 
   3  13 -11     4330.24     4695.23    146.95 o 
   5  13 -11     3236.01     3348.60    121.72 o 
   7  13 -11     1688.20     1636.98    190.56 o 
   9  13 -11     5149.95     5409.96    163.48 o 
  11  13 -11     3997.64     4048.39    146.46 o 
  13  13 -11     3257.14     3207.86    134.84 o 
  15  13 -11     5020.33     4936.40    175.89 o 
  -6  14 -11     4592.73     4941.53    266.86 o 
  -4  14 -11     4612.76     4750.67    164.97 o 
  -2  14 -11     5608.71     5437.60    172.75 o 
   0  14 -11     3762.56     4214.46    145.16 o 
   2  14 -11     1691.77     1739.95     92.97 o 
   4  14 -11     1726.16     1544.80    118.86 o 
   6  14 -11     1943.23     1950.10    108.51 o 
   8  14 -11     1450.29     1610.26    134.96 o 
  10  14 -11      402.36      397.54     60.79 o 
  12  14 -11      201.79      184.26     55.57 o 
  14  14 -11       56.01       13.63     50.12 o 
  -5  15 -11       27.67       51.65     42.97 o 
  -3  15 -11       90.35       48.74     44.10 o 
  -1  15 -11      533.30      494.44    110.23 o 
   1  15 -11     2472.99     2473.02    130.94 o 
   3  15 -11     3080.19     3202.58    184.62 o 
   5  15 -11     2088.95     1912.11     97.90 o 
   7  15 -11     1594.92     1610.00     93.90 o 
   9  15 -11     3804.80     3952.14    145.96 o 
  11  15 -11     4677.80     4880.54    333.19 o 
  13  15 -11     4141.39     4153.54    159.58 o 
  -4  16 -11     2385.88     2644.82    335.49 o 
  -2  16 -11     3567.84     3818.29    259.77 o 
   0  16 -11     2821.61     2982.36    128.86 o 
   2  16 -11     1070.79      992.67     76.76 o 
   4  16 -11     1198.22     1356.54    116.18 o 
   6  16 -11      756.39      709.71     70.14 o 
   8  16 -11      549.10      509.64     67.67 o 
  10  16 -11      105.18      158.07     52.49 o 
  12  16 -11      187.94      200.55     60.42 o 
  -3  17 -11      110.19      280.28     88.95 o 
  -1  17 -11      139.52       59.76     48.18 o 
   1  17 -11     1105.06     1056.82     82.26 o 
   3  17 -11     1039.08     1056.33    111.58 o 
   5  17 -11     2138.51     1889.12    144.17 o 
   7  17 -11     2020.93     2019.11    110.57 o 
   9  17 -11     1849.98     1869.45    176.57 o 
  11  17 -11     2124.68     2191.25    323.22 o 
   0  18 -11      618.58      622.68    109.66 o 
   2  18 -11     1163.90     1344.66    124.23 o 
   4  18 -11     1050.51     1012.23    114.64 o 
   6  18 -11      984.03      980.41    111.96 o 
   8  18 -11      410.75      418.46     67.37 o 
 -14   0 -10     1724.48     2001.84    166.40 o 
 -12   0 -10     3394.89     3442.36    205.13 o 
 -10   0 -10      268.32      399.52     80.52 o 
  -8   0 -10     1676.32     1616.62     82.33 o 
  -6   0 -10     1897.22     1800.81    109.47 o 
  -4   0 -10       79.55      116.78     30.45 o 
  -2   0 -10     3269.66     3181.20    100.32 o 
   4   0 -10    53778.42    54530.54   1140.29 o 
   6   0 -10    40161.09    39631.18    855.03 o 
   8   0 -10    35832.68    35350.29    773.36 o 
  10   0 -10    13295.90    13200.42    338.56 o 
  12   0 -10    18256.75    18041.72    322.99 o 
  14   0 -10    11356.86    11490.20    237.08 o 
  16   0 -10     5327.82     5236.45    148.23 o 
  18   0 -10     5605.41     5648.01    164.23 o 
  20   0 -10     3586.01     3588.06    192.09 o 
 -15   1 -10     2225.63     2426.64    131.93 o 
 -13   1 -10     3100.75     3118.36    202.45 o 
 -11   1 -10     2051.44     1831.09    103.97 o 
  -9   1 -10     3258.30     3274.47     99.84 o 
  -7   1 -10    10535.14    10568.50    199.66 o 
  -5   1 -10    22290.91    21260.48    278.28 o 
  -3   1 -10    33668.16    33650.47    577.62 o 
  -1   1 -10    15015.20    14140.28    276.76 o 
   1   1 -10    10683.20    10934.41    215.47 o 
   3   1 -10    46865.45    46465.20    740.70 o 
   5   1 -10    22370.69    23124.39    268.86 o 
   7   1 -10     8194.37     8026.72    109.50 o 
   9   1 -10      561.93      557.49     45.01 o 
  11   1 -10      316.86      329.99     28.24 o 
  13   1 -10      265.92      279.06     36.75 o 
  15   1 -10     2891.31     2893.72     74.50 o 
  17   1 -10      882.00      972.13    109.75 o 
  19   1 -10     2341.35     2243.89     86.40 o 
  21   1 -10     2352.38     2268.13    265.14 o 
 -16   2 -10      600.63      513.02    101.61 o 
 -14   2 -10     1418.40     1455.72    105.63 o 
 -12   2 -10     2255.34     2050.91     84.35 o 
 -10   2 -10      694.72      609.61     49.37 o 
  -8   2 -10      910.05      949.43     58.94 o 
  -6   2 -10      643.27      639.94     53.11 o 
  -4   2 -10     2325.27     2521.76    141.10 o 
  -2   2 -10     4665.23     4589.87    150.30 o 
   0   2 -10    11070.14    10981.59    219.79 o 
   2   2 -10    21620.13    21155.77    368.39 o 
   4   2 -10    26515.36    26936.35    358.68 o 
   6   2 -10    19337.32    19655.77    237.37 o 
   8   2 -10    12161.04    12423.04    186.50 o 
  10   2 -10    15359.17    15794.76    230.33 o 
  12   2 -10    20034.34    19603.97    287.74 o 
  14   2 -10    16929.92    16470.71    312.49 o 
  16   2 -10     2730.75     2704.29    118.03 o 
  18   2 -10     1934.14     1970.85    104.55 o 
  20   2 -10     1864.06     1820.11     81.92 o 
 -15   3 -10     1502.17     1588.65    109.97 o 
 -13   3 -10      925.64      943.21     64.62 o 
 -11   3 -10     3364.62     3534.70    109.58 o 
  -9   3 -10     4779.08     4827.01    126.27 o 
  -7   3 -10    10753.84    10846.99    373.07 o 
  -5   3 -10     9054.97     8855.11    315.17 o 
  -3   3 -10    13912.96    14268.25    434.80 o 
  -1   3 -10    23351.23    22879.04    385.99 o 
   1   3 -10    11427.73    11217.67    214.83 o 
   3   3 -10     7847.49     7882.34    207.05 o 
   5   3 -10     5733.31     5564.15     88.84 o 
   7   3 -10      624.48      613.19     27.37 o 
   9   3 -10     5982.92     6058.79    111.66 o 
  11   3 -10     3194.31     3129.32     77.17 o 
  13   3 -10     2851.15     2761.42     99.57 o 
  15   3 -10     4170.41     4231.69    208.96 o 
  17   3 -10     1351.92     1199.72     62.72 o 
  19   3 -10     1496.44     1523.05     74.72 o 
  21   3 -10     1106.53     1219.43     94.39 o 
 -16   4 -10      252.73       97.39     75.53 o 
 -14   4 -10      886.26      781.64     62.12 o 
 -12   4 -10     1544.44     1587.36     78.93 o 
 -10   4 -10     2679.16     2598.47     93.67 o 
  -8   4 -10     2096.76     2150.99    150.68 o 
  -6   4 -10     2332.24     2432.04    151.83 o 
  -4   4 -10      611.26      726.97     80.90 o 
  -2   4 -10     1990.95     2116.10    123.08 o 
   0   4 -10     5821.52     5499.36    123.19 o 
   2   4 -10     1558.19     1604.75    127.49 o 
   4   4 -10     6585.43     6604.36    119.82 o 
   6   4 -10     7666.50     7789.52    113.25 o 
   8   4 -10     3631.16     3817.43     81.25 o 
  10   4 -10    14460.09    14318.49    272.05 o 
  12   4 -10     4408.05     4082.82    122.39 o 
  14   4 -10     5579.14     5398.51    149.70 o 
  16   4 -10     3194.77     3000.06    116.30 o 
  18   4 -10     3292.38     3322.08    104.36 o 
  20   4 -10     1108.10     1041.08     91.21 o 
 -15   5 -10      395.26      421.38     98.54 o 
 -13   5 -10      773.11      731.78     60.31 o 
 -11   5 -10     1728.27     1650.61    113.33 o 
  -9   5 -10     5637.44     4859.48    237.34 o 
  -7   5 -10     5920.55     5969.10    256.89 o 
  -5   5 -10     1490.27     1533.30    121.16 o 
  -3   5 -10     1384.48     1392.59    105.06 o 
  -1   5 -10     5103.81     4998.66    200.91 o 
   1   5 -10     3031.36     3031.32    161.04 o 
   3   5 -10     5564.85     5759.18    109.89 o 
   5   5 -10     3841.09     4014.37     71.10 o 
   7   5 -10    10994.33    11133.49    218.79 o 
   9   5 -10     6561.66     6922.73    162.52 o 
  11   5 -10     5849.83     5832.87    150.43 o 
  13   5 -10     1539.57     1482.43    125.95 o 
  15   5 -10     1155.42     1083.56    134.96 o 
  17   5 -10     3620.59     3797.90    212.22 o 
  19   5 -10      288.01      194.90     41.81 o 
  21   5 -10      344.71      385.94     57.88 o 
 -14   6 -10      341.20      367.71     49.91 o 
 -12   6 -10      361.76      371.39     48.76 o 
 -10   6 -10     1173.47     1353.48    136.50 o 
  -8   6 -10     6454.85     6402.75    275.30 o 
  -6   6 -10     6384.04     5895.48    251.52 o 
  -4   6 -10     3652.56     3541.28    181.36 o 
  -2   6 -10     3306.43     3195.05    159.89 o 
   0   6 -10    11263.99    11343.52    353.90 o 
   2   6 -10     1750.66     1708.53     55.37 o 
   4   6 -10     1164.17     1217.14     47.46 o 
   6   6 -10     3129.10     3173.21     76.71 o 
   8   6 -10     4817.65     4522.44    124.03 o 
  10   6 -10     1932.41     2075.88     85.88 o 
  12   6 -10      200.44      249.01     42.02 o 
  14   6 -10      471.84      360.65     48.80 o 
  16   6 -10     2920.74     2935.18    187.68 o 
  18   6 -10      495.70      377.65     61.73 o 
  20   6 -10      586.55      523.32     55.39 o 
 -13   7 -10      407.81      379.40     51.54 o 
 -11   7 -10     1132.24     1116.14    121.54 o 
  -9   7 -10      454.04      284.50     82.82 o 
  -7   7 -10      302.42      393.01     81.67 o 
  -5   7 -10      542.56      478.13     79.37 o 
  -3   7 -10     1993.52     1748.78    125.00 o 
  -1   7 -10      678.54      595.45     73.62 o 
   1   7 -10     9124.17     9258.32    189.95 o 
   3   7 -10    10065.29     9977.32    168.29 o 
   5   7 -10     1493.03     1524.07     53.53 o 
   7   7 -10     5147.13     5265.77    135.96 o 
   9   7 -10     7421.62     7732.17    179.21 o 
  11   7 -10    13282.66    12749.28    262.13 o 
  13   7 -10     6549.90     6452.00    172.91 o 
  15   7 -10     1131.51     1017.66     72.91 o 
  17   7 -10     1903.20     1778.10     97.72 o 
  19   7 -10      313.57      258.98     85.12 o 
 -14   8 -10      917.17      912.54    128.83 o 
 -12   8 -10      613.50      636.86    108.12 o 
 -10   8 -10     1499.22     1453.93    134.96 o 
  -8   8 -10     5688.21     5797.71    264.56 o 
  -6   8 -10     4637.51     4712.25    220.47 o 
  -4   8 -10     7627.53     7361.69    289.10 o 
  -2   8 -10     5939.01     6077.23    243.86 o 
   0   8 -10     8445.74     8307.20    291.40 o 
   2   8 -10    11796.76    11426.91    186.37 o 
   4   8 -10     7787.65     7836.26    143.67 o 
   6   8 -10     4583.86     4542.43    100.03 o 
   8   8 -10     2185.82     2044.42    188.26 o 
  10   8 -10     2222.04     2103.68     92.50 o 
  12   8 -10     1807.69     1862.39    104.87 o 
  14   8 -10      437.83      453.14     55.99 o 
  16   8 -10      634.85      547.61     99.50 o 
  18   8 -10      703.59      673.39     93.75 o 
  20   8 -10      768.48      855.75     85.81 o 
 -13   9 -10      777.20      794.83    123.85 o 
 -11   9 -10      405.75      428.28     97.39 o 
  -9   9 -10       96.11       50.23     58.66 o 
  -7   9 -10     1062.58     1208.54    123.46 o 
  -5   9 -10     1377.44     1375.33    125.38 o 
  -3   9 -10     1444.70     1351.56    118.86 o 
  -1   9 -10      212.52      322.84     62.88 o 
   1   9 -10     2371.78     2496.79     96.33 o 
   3   9 -10    13542.55    13276.91    214.00 o 
   5   9 -10     3871.13     3951.87     95.48 o 
   7   9 -10     6421.96     6046.67    155.60 o 
   9   9 -10    16158.75    15839.25    313.06 o 
  11   9 -10     3289.44     3061.38    148.38 o 
  13   9 -10     4024.62     3985.60    232.93 o 
  15   9 -10     2830.46     2636.19    250.76 o 
  17   9 -10     1492.63     1428.44    227.37 o 
  19   9 -10      973.71      872.42     86.74 o 
 -12  10 -10     1255.51     1055.56    131.51 o 
 -10  10 -10     1562.79     1603.47    154.52 o 
  -8  10 -10     1468.47     1409.07    131.51 o 
  -6  10 -10     4016.94     4414.71    220.85 o 
  -4  10 -10     4446.86     4144.78    210.11 o 
  -2  10 -10     1251.08     1257.24    113.11 o 
   0  10 -10     4651.37     4459.76    136.83 o 
   2  10 -10     6119.24     5954.80    123.99 o 
   4  10 -10     4842.66     4783.45    109.73 o 
   6  10 -10     5760.85     5608.43    251.14 o 
   8  10 -10      660.16      718.25     58.74 o 
  10  10 -10     1312.82     1157.30     73.88 o 
  12  10 -10     1285.52     1293.54     88.00 o 
  14  10 -10      158.94      228.80     48.62 o 
  16  10 -10     1312.61     1311.49     91.45 o 
  18  10 -10     1499.15     1525.83    102.33 o 
 -11  11 -10       47.72       14.19     67.87 o 
  -9  11 -10        7.27       42.94     67.48 o 
  -7  11 -10     1476.90     1414.44    131.13 o 
  -5  11 -10     1439.09     1506.46    134.96 o 
  -3  11 -10     1722.60     1841.19    140.33 o 
  -1  11 -10     1358.13     1246.11     75.67 o 
   1  11 -10     5025.79     5021.87    146.17 o 
   3  11 -10     4282.10     4253.98    104.77 o 
   5  11 -10     3765.46     3920.30     99.77 o 
   7  11 -10     3446.02     3241.89    115.09 o 
   9  11 -10     2942.09     2797.15    207.05 o 
  11  11 -10     2456.67     2322.31    105.35 o 
  13  11 -10     4789.07     4659.18    434.22 o 
  15  11 -10     1174.92     1026.97     80.46 o 
  17  11 -10      576.33      688.69     85.31 o 
 -10  12 -10      375.82      365.02     92.40 o 
  -8  12 -10      994.66     1151.03    130.75 o 
  -6  12 -10     3296.08     3453.09    205.51 o 
  -4  12 -10     1211.95     1281.01    120.78 o 
  -2  12 -10     1537.79     1582.26     85.64 o 
   0  12 -10      249.94      241.35     42.69 o 
   2  12 -10     3564.81     3707.58    161.61 o 
   4  12 -10     3264.28     3213.81     92.52 o 
   6  12 -10     1051.91     1075.12     83.97 o 
   8  12 -10     2699.90     2587.42    140.14 o 
  10  12 -10     3705.72     3662.55    131.52 o 
  12  12 -10      262.61      238.35     51.20 o 
  14  12 -10      201.39      180.06     52.27 o 
  16  12 -10      585.42      564.28     73.39 o 
  18  12 -10      460.48      457.42    105.06 o 
  -9  13 -10      207.58      197.85     81.29 o 
  -7  13 -10      480.98      470.84     96.24 o 
  -5  13 -10      703.75      743.84    106.21 o 
  -3  13 -10      439.19      604.70     69.78 o 
  -1  13 -10     1014.39      961.76     97.58 o 
   1  13 -10     2361.76     2501.17    103.73 o 
   3  13 -10      520.55      578.49     45.62 o 
   5  13 -10     1568.67     1516.69     84.90 o 
   7  13 -10      840.62      827.87     66.93 o 
   9  13 -10       52.51       92.53     41.69 o 
  11  13 -10     1372.56     1280.93     87.04 o 
  13  13 -10      553.75      603.30     69.64 o 
  15  13 -10       99.39       71.98     50.99 o 
  17  13 -10      375.78      470.94     74.61 o 
  -8  14 -10      128.62      169.47     79.37 o 
  -6  14 -10      196.44      175.22     78.60 o 
  -4  14 -10       12.68       67.06     39.20 o 
  -2  14 -10      461.63      518.75     59.60 o 
   0  14 -10      189.64      256.78     46.42 o 
   2  14 -10     1468.09     1464.31     82.42 o 
   4  14 -10      882.00      870.80     53.84 o 
   6  14 -10      946.36      992.16     72.41 o 
   8  14 -10      290.23      275.28     52.79 o 
  10  14 -10      989.95     1120.74    169.28 o 
  12  14 -10      297.80      301.39     82.44 o 
  14  14 -10      578.60      533.07     73.05 o 
  16  14 -10       56.46       39.41     55.01 o 
  -7  15 -10       85.86        9.59     62.88 o 
  -5  15 -10      116.23      118.13     59.62 o 
  -3  15 -10      108.13      157.40     43.55 o 
  -1  15 -10       38.89       30.99     35.74 o 
   1  15 -10       82.22       61.17     36.68 o 
   3  15 -10        3.02       -5.31     30.37 o 
   5  15 -10      232.46      229.09     51.38 o 
   7  15 -10      586.99      646.47     79.56 o 
   9  15 -10       18.60       44.54     40.06 o 
  11  15 -10      173.40      217.30     82.05 o 
  13  15 -10      281.66      243.78     60.98 o 
  15  15 -10        9.69      -48.42     48.42 o 
  -6  16 -10      647.61      909.86    130.36 o 
  -4  16 -10      810.35      934.01    122.69 o 
  -2  16 -10      254.76      298.10     55.09 o 
   0  16 -10        6.33        0.69     34.74 o 
   2  16 -10      485.07      477.11     59.61 o 
   4  16 -10      596.20      561.71     82.44 o 
   6  16 -10      120.03      107.49     42.80 o 
   8  16 -10      274.30      338.50     70.17 o 
  10  16 -10      443.12      414.15     66.24 o 
  12  16 -10       18.61      -27.46     48.80 o 
  -3  17 -10      211.79      158.35     80.52 o 
  -1  17 -10      976.64      917.14    122.69 o 
   1  17 -10      993.18      892.26     78.98 o 
   3  17 -10      779.68      569.38     89.72 o 
   5  17 -10      639.37      684.10     66.14 o 
   7  17 -10      202.33      205.19     53.36 o 
   9  17 -10      595.83      610.48     93.55 o 
  11  17 -10     2374.67     2377.10    192.67 o 
  -2  18 -10     1415.38     1454.32    145.70 o 
   0  18 -10      776.35      958.17    123.85 o 
   2  18 -10     1201.31     1206.19     92.98 o 
   4  18 -10      587.40      524.14     87.80 o 
   6  18 -10       97.74       75.53     60.20 o 
   8  18 -10      923.78     1012.35     84.25 o 
  10  18 -10      514.18      475.66     71.62 o 
   1  19 -10      613.51      679.04    109.66 o 
   5  19 -10     2161.36     1993.41    151.07 o 
   7  19 -10     2124.90     2175.92    160.27 o 
 -15   1  -9      343.83      317.22     62.31 o 
 -13   1  -9     1036.43     1008.85     83.02 o 
 -11   1  -9      205.68      230.39     46.36 o 
  -9   1  -9      652.88      770.02     50.56 o 
  -7   1  -9      230.92      239.31     32.21 o 
  -5   1  -9      731.05      651.25     33.92 o 
  -3   1  -9     3056.39     2934.46     93.48 o 
  -1   1  -9     8474.59     8489.30    178.65 o 
   1   1  -9     9156.17     8905.19    180.70 o 
   3   1  -9     3016.55     3146.63     83.12 o 
   5   1  -9      196.97      200.34     15.50 o 
   7   1  -9     6026.89     6162.97     87.36 o 
   9   1  -9     2439.94     2508.49     63.49 o 
  11   1  -9     1428.26     1437.51     50.81 o 
  13   1  -9      886.87      876.67     38.91 o 
  15   1  -9      490.31      476.44     34.60 o 
  17   1  -9     1261.63     1242.09     53.75 o 
  19   1  -9     1385.77     1332.35     69.93 o 
  21   1  -9       98.79      232.02     50.97 o 
 -16   2  -9      349.54      336.26     95.86 o 
 -14   2  -9      220.15      171.44     58.86 o 
 -12   2  -9     1042.74      957.12     71.51 o 
 -10   2  -9        4.90       38.21     26.27 o 
  -8   2  -9     1120.65     1204.04     60.73 o 
  -6   2  -9     7160.78     6736.33    264.94 o 
  -4   2  -9     1226.71     1101.95     89.34 o 
  -2   2  -9     2315.97     2183.92     77.66 o 
   0   2  -9    10116.77     9889.37    198.87 o 
   2   2  -9    20381.96    20963.60    354.31 o 
   4   2  -9    14115.25    13659.21    197.82 o 
   6   2  -9     4141.91     3978.59     67.86 o 
   8   2  -9    21850.03    22193.62    298.71 o 
  10   2  -9     3922.81     3960.87     86.10 o 
  12   2  -9      281.59      277.01     29.35 o 
  14   2  -9     4650.99     4646.56     92.30 o 
  16   2  -9     3479.49     3543.06     99.24 o 
  18   2  -9      589.52      656.57     53.00 o 
  20   2  -9      393.26      331.31     46.18 o 
  22   2  -9      123.14       58.99     48.91 o 
 -15   3  -9     1634.24     1567.04    152.99 o 
 -13   3  -9     2230.05     2248.30     88.34 o 
 -11   3  -9     1106.91     1040.01     60.98 o 
  -9   3  -9     7309.11     7004.72    234.27 o 
  -7   3  -9     5554.04     5652.78    240.41 o 
  -5   3  -9     2084.97     1933.59    125.00 o 
  -3   3  -9     9835.56    10219.33    328.59 o 
  -1   3  -9    18267.89    18567.22    320.35 o 
   1   3  -9    19690.41    19924.29    341.03 o 
   3   3  -9     8037.21     8113.53    133.21 o 
   5   3  -9     4222.46     4209.43     70.61 o 
   7   3  -9     1337.25     1248.50     39.60 o 
   9   3  -9     2448.52     2554.26     64.08 o 
  11   3  -9    12266.48    11819.82    183.82 o 
  13   3  -9     2435.94     2529.08    117.14 o 
  15   3  -9      337.05      419.15     49.32 o 
  17   3  -9     1751.44     1817.62     74.28 o 
  19   3  -9      856.70      767.37     55.79 o 
  21   3  -9      345.20      336.45     47.80 o 
 -16   4  -9      763.75      719.68    120.01 o 
 -14   4  -9      419.99      406.76     53.31 o 
 -12   4  -9      279.67      289.41     42.84 o 
 -10   4  -9      394.51      387.99     42.35 o 
  -8   4  -9     1262.08     1235.00    117.71 o 
  -6   4  -9     5118.22     5033.55    217.40 o 
  -4   4  -9     2561.91     2457.73    135.73 o 
  -2   4  -9     1374.72     1491.13     98.54 o 
   0   4  -9     8704.63     8899.82    171.97 o 
   2   4  -9    30564.64    29930.11    489.25 o 
   4   4  -9    17036.14    16969.45    300.55 o 
   6   4  -9     6521.02     6570.27     97.56 o 
   8   4  -9    22612.73    22750.07    303.69 o 
  10   4  -9    24005.91    24016.11    406.63 o 
  12   4  -9    11177.76    10488.39    220.15 o 
  14   4  -9     6113.66     5960.92    158.39 o 
  16   4  -9     2549.90     2581.17    106.55 o 
  18   4  -9     1507.37     1531.98     73.38 o 
  20   4  -9      719.28      808.52     58.87 o 
 -15   5  -9     2135.82     2300.14    179.44 o 
 -13   5  -9     1780.13     1952.39    112.06 o 
 -11   5  -9     3494.26     3457.64    127.83 o 
  -9   5  -9     8882.08     8468.24    327.44 o 
  -7   5  -9    17115.50    16456.44    516.08 o 
  -5   5  -9     6215.13     6244.40    251.14 o 
  -3   5  -9     8301.27     8137.73    284.50 o 
  -1   5  -9    12532.72    12543.22    321.88 o 
   1   5  -9    20468.91    20111.81    344.80 o 
   3   5  -9    16117.56    15839.32    231.77 o 
   5   5  -9     2951.48     2804.95     54.39 o 
   7   5  -9     1145.21     1211.93     43.44 o 
   9   5  -9     2696.20     2668.22     89.66 o 
  11   5  -9     2503.83     2535.17     91.94 o 
  13   5  -9       83.37      104.60     60.96 o 
  15   5  -9     1033.39     1103.88     84.74 o 
  17   5  -9     3571.86     3746.25    136.23 o 
  19   5  -9     2090.81     2110.88     86.35 o 
  21   5  -9     2322.30     2525.46    128.37 o 
 -16   6  -9     1014.22      905.26    126.53 o 
 -14   6  -9     1219.81     1227.95     72.62 o 
 -12   6  -9     1025.88     1023.09     74.94 o 
 -10   6  -9      108.59      154.90     65.57 o 
  -8   6  -9     2243.37     2175.92    147.23 o 
  -6   6  -9     1844.62     1782.53    131.13 o 
  -4   6  -9     1949.68     2094.63    126.53 o 
  -2   6  -9     1014.08     1049.04     85.50 o 
   0   6  -9    17795.60    17315.80    306.04 o 
   2   6  -9    19970.93    19168.32    274.14 o 
   4   6  -9     6144.54     6313.90    117.08 o 
   6   6  -9     9608.34     9503.87    158.18 o 
   8   6  -9     9709.17     9393.18    196.15 o 
  10   6  -9    14802.20    14359.16    608.87 o 
  12   6  -9    20604.82    19769.32    361.34 o 
  14   6  -9     5054.79     5020.36    147.51 o 
  16   6  -9     3059.18     3031.46    118.42 o 
  18   6  -9     3250.02     3260.69    130.08 o 
  20   6  -9      639.58      654.95     58.41 o 
 -15   7  -9      799.81      814.77    121.54 o 
 -13   7  -9     1330.85     1141.61     84.20 o 
 -11   7  -9     3857.41     3909.36    217.02 o 
  -9   7  -9     3732.44     3658.60    202.06 o 
  -7   7  -9     8326.51     8373.92    316.71 o 
  -5   7  -9    15098.85    14390.95    454.74 o 
  -3   7  -9     3148.31     3336.53    164.49 o 
  -1   7  -9     8191.37     8382.35    281.43 o 
   1   7  -9    12803.79    12473.39    236.60 o 
   3   7  -9     8590.49     8464.16    146.28 o 
   5   7  -9    11148.20    11268.53    180.42 o 
   7   7  -9     1471.90     1629.92     71.02 o 
   9   7  -9      213.41      253.61     50.80 o 
  11   7  -9     2503.86     2506.92     95.55 o 
  13   7  -9     2071.31     2060.53     92.61 o 
  15   7  -9     2506.13     2507.06    138.99 o 
  17   7  -9     1257.39     1253.84    119.63 o 
  19   7  -9     2190.54     2323.54    148.58 o 
  21   7  -9      812.65      801.73    121.54 o 
 -14   8  -9     1085.11      876.50    124.23 o 
 -12   8  -9      745.92      851.20    116.18 o 
 -10   8  -9       92.57       77.07     64.03 o 
  -8   8  -9      532.39      475.83     89.34 o 
  -6   8  -9     2072.91     2155.59    148.38 o 
  -4   8  -9     1299.66     1304.40    112.34 o 
  -2   8  -9     8580.73     9023.05    307.12 o 
   0   8  -9    10294.41     9850.67    200.74 o 
   2   8  -9     2948.19     2930.21     76.67 o 
   4   8  -9     4588.15     4726.54    101.53 o 
   6   8  -9    12694.71    12509.98    201.53 o 
   8   8  -9     9419.94     9224.95    201.17 o 
  10   8  -9    12565.41    12478.05    255.31 o 
  12   8  -9     9926.84     9588.47    248.46 o 
  14   8  -9     2759.36     2769.87    111.75 o 
  16   8  -9     1446.80     1242.20     84.95 o 
  18   8  -9     1346.02     1252.56     90.41 o 
  20   8  -9      859.51      864.06     85.30 o 
 -13   9  -9     1072.14     1073.58    134.20 o 
 -11   9  -9      585.73      697.06    106.59 o 
  -9   9  -9      999.01      825.12    106.21 o 
  -7   9  -9     2264.44     2106.90    149.53 o 
  -5   9  -9     7527.34     7275.80    287.95 o 
  -3   9  -9     5228.26     5242.52    222.77 o 
  -1   9  -9     2023.47     1943.18    126.53 o 
   1   9  -9     4658.27     4680.37    102.35 o 
   3   9  -9    13094.92    12951.71    206.99 o 
   5   9  -9     5138.50     5276.76    110.95 o 
   7   9  -9      859.81      924.39     59.16 o 
   9   9  -9      560.80      552.28     52.34 o 
  11   9  -9     1684.81     1731.48     85.60 o 
  13   9  -9      910.10      745.24     63.74 o 
  15   9  -9      511.37      552.80    108.70 o 
  17   9  -9      653.36      602.74     70.09 o 
  19   9  -9     1786.95     1652.41    128.06 o 
 -12  10  -9      850.10      851.20    124.23 o 
 -10  10  -9      729.18      716.61    109.66 o 
  -8  10  -9      935.93     1022.20    115.03 o 
  -6  10  -9     3859.75     3603.39    197.08 o 
  -4  10  -9     5362.43     5122.51    234.27 o 
  -2  10  -9     5631.20     5145.13    221.62 o 
   0  10  -9    11164.26    11033.77    240.61 o 
   2  10  -9    12710.35    12554.66    206.09 o 
   4  10  -9    12692.05    12455.88    204.56 o 
   6  10  -9     2474.87     2439.35     92.31 o 
   8  10  -9      281.47      341.09     47.03 o 
  10  10  -9     2005.78     1886.78     88.14 o 
  12  10  -9     3139.01     3201.56    119.31 o 
  14  10  -9     1387.95     1253.01     84.54 o 
  16  10  -9      753.95      637.02     70.66 o 
  18  10  -9      497.42      503.78     83.97 o 
 -13  11  -9      710.24      894.52    123.85 o 
 -11  11  -9      235.62      292.17     91.64 o 
  -9  11  -9      303.55      368.85     83.59 o 
  -7  11  -9      676.11      753.04    103.91 o 
  -5  11  -9      610.23      610.02     91.64 o 
  -3  11  -9     4502.29     4196.54    204.75 o 
  -1  11  -9     1668.10     1384.94     73.80 o 
   1  11  -9     4456.59     4574.26    105.38 o 
   3  11  -9     6115.78     5968.68    126.27 o 
   5  11  -9     7239.61     7042.81    139.12 o 
   7  11  -9    10148.75    10190.12    266.48 o 
   9  11  -9     6905.91     6911.42    178.04 o 
  11  11  -9     2649.24     2530.30    108.43 o 
  13  11  -9     1940.17     2120.66    105.29 o 
  15  11  -9     1872.52     1740.57    101.49 o 
  17  11  -9     1428.16     1371.28     97.67 o 
  19  11  -9      782.87      742.69    118.09 o 
 -12  12  -9      798.35      778.34    120.39 o 
 -10  12  -9     1700.83     1844.26    165.64 o 
  -8  12  -9     2953.44     2882.94    189.41 o 
  -6  12  -9     4774.42     4667.39    237.34 o 
  -4  12  -9     7852.92     8022.71    315.56 o 
  -2  12  -9     5331.13     5320.64    155.91 o 
   0  12  -9     2671.72     2804.31    107.88 o 
   2  12  -9    11930.72    12159.21    206.83 o 
   4  12  -9     7072.69     7253.98    145.56 o 
   6  12  -9     1628.59     1747.50     85.66 o 
   8  12  -9     1039.89     1020.73     70.97 o 
  10  12  -9     1849.62     1727.37     89.75 o 
  12  12  -9      945.08      876.91     73.52 o 
  14  12  -9       51.88       93.41     46.52 o 
  16  12  -9     1521.19     1397.69     96.57 o 
  18  12  -9     1013.15     1054.51     94.66 o 
 -11  13  -9      866.81      658.33    119.63 o 
  -9  13  -9      396.72      229.29     83.97 o 
  -7  13  -9      255.44      220.85     72.85 o 
  -5  13  -9      392.97      396.07     85.89 o 
  -3  13  -9     1416.85     1316.38    108.89 o 
  -1  13  -9     3137.66     3276.75    120.32 o 
   1  13  -9     4071.89     4305.04    208.77 o 
   3  13  -9     6510.16     6559.73    137.49 o 
   5  13  -9     7383.01     7242.32    148.74 o 
   7  13  -9     8627.11     8076.94    201.86 o 
   9  13  -9     9952.61     9524.09    241.56 o 
  11  13  -9     5156.75     4984.25    160.50 o 
  13  13  -9     3535.93     3518.00    167.56 o 
  15  13  -9     4096.86     4104.50    291.21 o 
  17  13  -9     1201.84     1105.85     97.27 o 
 -10  14  -9     2876.41     3098.43    216.63 o 
  -8  14  -9     4013.25     4007.52    242.71 o 
  -6  14  -9     5397.41     5520.50    272.61 o 
  -4  14  -9     3486.86     3671.05    134.95 o 
  -2  14  -9     5595.36     5489.14    164.32 o 
   0  14  -9     5995.64     6155.94    326.29 o 
   2  14  -9     2329.17     2343.89    124.23 o 
   4  14  -9     1906.13     1950.95     75.78 o 
   6  14  -9     2041.70     2136.81     97.53 o 
   8  14  -9      397.55      430.17     56.44 o 
  10  14  -9       94.21      112.90     43.28 o 
  12  14  -9       22.85      -20.73     37.51 o 
  14  14  -9     1006.15      976.61     84.67 o 
  16  14  -9     1425.83     1605.67    106.80 o 
  -7  15  -9      310.67      258.04     82.82 o 
  -5  15  -9      727.59      772.21    113.11 o 
  -3  15  -9      257.64      252.58     48.05 o 
  -1  15  -9     2067.56     2128.20    100.97 o 
   1  15  -9     6044.22     6262.17    176.17 o 
   3  15  -9     3962.98     3989.87    156.98 o 
   5  15  -9     3581.92     3601.35    166.98 o 
   7  15  -9     4413.26     4544.75    145.71 o 
   9  15  -9     3917.59     3942.95    141.54 o 
  11  15  -9     4549.56     4566.80    158.10 o 
  13  15  -9     4970.11     4798.61    288.72 o 
  15  15  -9     3181.77     3241.31    327.06 o 
  -6  16  -9     4132.33     4372.54    252.67 o 
  -4  16  -9     2046.10     1912.12    161.80 o 
  -2  16  -9     3728.55     3848.13    139.69 o 
   0  16  -9     4275.48     4105.04    142.05 o 
   2  16  -9      471.05      472.15     55.95 o 
   4  16  -9     1477.33     1566.51     85.12 o 
   6  16  -9     1202.66     1060.02     74.84 o 
   8  16  -9      126.68      153.44     50.42 o 
  10  16  -9       70.20       47.58     43.76 o 
  12  16  -9      347.26      391.86     65.83 o 
  14  16  -9      134.73      180.63    116.18 o 
  -5  17  -9        5.13       23.39     59.81 o 
  -3  17  -9       95.25      113.49     76.30 o 
  -1  17  -9     2215.08     2336.95    174.84 o 
   1  17  -9     2664.87     2909.68    121.24 o 
   3  17  -9      971.95      870.37     70.64 o 
   5  17  -9     1814.68     1732.68    126.53 o 
   7  17  -9     2996.98     3042.04    125.96 o 
   9  17  -9     2711.38     2799.77    126.52 o 
  11  17  -9     2399.59     2491.43    126.08 o 
  13  17  -9      824.84      819.86     86.50 o 
  -4  18  -9     2396.32     2451.21    190.56 o 
  -2  18  -9     2829.41     3003.34    208.96 o 
   0  18  -9      670.51      591.24    101.22 o 
   2  18  -9     1375.97     1588.51    145.70 o 
   4  18  -9      624.28      682.87     92.02 o 
   6  18  -9      166.74       93.55     59.43 o 
   8  18  -9      222.24      260.12     56.54 o 
  10  18  -9       76.74      -31.39     45.64 o 
  -1  19  -9      651.41      666.39    112.73 o 
   1  19  -9     1343.15     1447.80    147.62 o 
   7  19  -9      369.64      337.03     83.59 o 
   9  19  -9      558.67      520.69     94.32 o 
   2  20  -9      596.24      676.74    108.51 o 
 -14   0  -8     2620.90     2703.50    175.22 o 
 -12   0  -8      174.58      111.19     60.96 o 
 -10   0  -8     1930.67     1943.95    137.26 o 
  -8   0  -8      721.20      776.77     59.81 o 
  -6   0  -8       89.01      127.89     28.77 o 
  -4   0  -8     7459.72     7311.66    165.82 o 
   4   0  -8    64430.86    63346.17   1325.10 o 
   6   0  -8    56518.87    56323.42   1169.43 o 
   8   0  -8    31904.34    32642.95    715.46 o 
  10   0  -8    53080.35    50805.99   1077.03 o 
  12   0  -8    11311.49    11560.45    224.79 o 
  14   0  -8     8117.79     7914.94    232.74 o 
  16   0  -8     8252.66     8008.59    229.09 o 
  18   0  -8     5067.71     5099.82    152.77 o 
  20   0  -8     2358.05     2412.88    111.02 o 
 -15   1  -8     2497.33     2297.15    119.82 o 
 -13   1  -8     5810.10     5658.35    183.27 o 
 -11   1  -8     4180.33     4233.42    146.94 o 
  -9   1  -8    13398.71    12912.17    226.64 o 
  -7   1  -8    33681.72    33470.37    482.38 o 
  -5   1  -8    30816.78    30220.37    406.27 o 
  -3   1  -8    34007.59    33329.97    545.37 o 
  -1   1  -8    52163.52    51973.39    826.21 o 
   1   1  -8    12563.64    12365.68    235.17 o 
   3   1  -8    26939.82    25568.99    412.57 o 
   5   1  -8     1697.75     1690.53     36.36 o 
   7   1  -8     1724.35     1707.71     35.10 o 
   9   1  -8    13205.47    13442.55    195.03 o 
  11   1  -8     1665.73     1766.38     55.05 o 
  13   1  -8     3723.56     3694.45     76.82 o 
  15   1  -8     4230.80     4018.81     87.15 o 
  17   1  -8     3562.05     3635.93     87.06 o 
  19   1  -8     3047.80     3242.77    101.14 o 
  21   1  -8     4103.27     4222.53    122.14 o 
 -16   2  -8     1611.24     1631.46    152.22 o 
 -14   2  -8     1677.80     1637.71    100.70 o 
 -12   2  -8      817.45      695.57     49.05 o 
 -10   2  -8      195.50      339.62     63.46 o 
  -8   2  -8      410.60      446.74     38.60 o 
  -6   2  -8      938.31     1208.54     96.24 o 
  -4   2  -8    10133.92     9470.50    316.71 o 
  -2   2  -8     8769.50     8261.28    175.56 o 
   0   2  -8    12416.00    11545.96    217.32 o 
   2   2  -8    35023.30    33721.51    540.38 o 
   4   2  -8    40209.90    40331.14    390.03 o 
   6   2  -8    28413.47    28307.13    319.15 o 
   8   2  -8    24392.98    23912.53    315.76 o 
  10   2  -8    22172.98    21887.48    295.61 o 
  12   2  -8    10197.31     9891.27    162.83 o 
  14   2  -8     9832.34     9585.51    145.42 o 
  16   2  -8     5411.51     5409.16    106.15 o 
  18   2  -8     3693.25     3736.00    105.29 o 
  20   2  -8     2519.84     2453.81     92.29 o 
  22   2  -8       90.26        8.32     46.00 o 
 -15   3  -8     1983.34     2210.81    167.17 o 
 -13   3  -8     1407.74     1439.39     69.90 o 
 -11   3  -8     5479.75     5434.45    131.10 o 
  -9   3  -8     8724.54     8322.54    259.96 o 
  -7   3  -8    12539.41    12612.26    397.61 o 
  -5   3  -8    14005.89    13345.36    415.63 o 
  -3   3  -8     2911.61     2986.47    144.17 o 
  -1   3  -8    26579.17    26870.50    441.92 o 
   1   3  -8    70799.98    73253.13   1142.88 o 
   3   3  -8     6889.71     6812.41    114.65 o 
   5   3  -8    15488.21    16104.45    193.08 o 
   7   3  -8     2773.17     2743.98     61.26 o 
   9   3  -8     1437.70     1464.05     49.38 o 
  11   3  -8      471.30      503.30     32.38 o 
  13   3  -8     4703.18     4767.47    103.76 o 
  15   3  -8     9596.53     9247.54    178.89 o 
  17   3  -8      848.01      820.89     78.62 o 
  19   3  -8     3249.40     3314.18    103.00 o 
  21   3  -8     1605.49     1754.07    203.98 o 
 -16   4  -8      916.49     1002.26    125.00 o 
 -14   4  -8      586.38      613.25     60.77 o 
 -12   4  -8     1897.83     2058.97     80.99 o 
 -10   4  -8     3099.28     3028.16    110.22 o 
  -8   4  -8     1652.88     1743.03    124.23 o 
  -6   4  -8     1661.27     1482.31    106.97 o 
  -4   4  -8     9213.93     9440.21    310.57 o 
  -2   4  -8     1453.00     1463.03     50.42 o 
   0   4  -8    11738.76    12186.39    215.82 o 
   2   4  -8    10646.09    10117.69    188.73 o 
   4   4  -8     3024.88     3018.34     55.08 o 
   6   4  -8    24823.12    24016.03    279.09 o 
   8   4  -8    25054.86    25202.08    326.44 o 
  10   4  -8    26616.30    27188.47    391.03 o 
  12   4  -8    12893.48    12421.50    246.15 o 
  14   4  -8     6070.17     6013.65    157.07 o 
  16   4  -8     1947.67     1887.94     93.73 o 
  18   4  -8     2625.46     2437.02     87.07 o 
  20   4  -8     1029.32     1026.61     81.74 o 
  22   4  -8      126.15      183.66     88.57 o 
 -15   5  -8      537.22      465.86     97.01 o 
 -13   5  -8      592.71      706.64     72.66 o 
 -11   5  -8     1970.71     1986.89    143.78 o 
  -9   5  -8     3345.67     3132.93    173.69 o 
  -7   5  -8     4162.32     4004.45    191.71 o 
  -5   5  -8     3083.96     3021.74    155.67 o 
  -3   5  -8     4698.84     4698.06    188.64 o 
  -1   5  -8     3919.17     3981.18     92.49 o 
   1   5  -8     6844.99     6652.41    141.87 o 
   3   5  -8     1484.72     1573.20     47.51 o 
   5   5  -8    13536.22    13753.31    170.10 o 
   7   5  -8    22151.19    22318.11    259.36 o 
   9   5  -8     9195.96     8946.55    187.47 o 
  11   5  -8     6536.94     6375.25    154.00 o 
  13   5  -8     7604.68     7269.16    174.62 o 
  15   5  -8     1477.92     1435.55     92.79 o 
  17   5  -8     2308.10     2397.29    107.50 o 
  19   5  -8      228.73      262.81     58.33 o 
  21   5  -8        2.81       -4.67     50.52 o 
 -16   6  -8      897.02     1077.03    134.58 o 
 -14   6  -8      203.16      170.24     71.70 o 
 -12   6  -8      754.31      759.17     98.92 o 
 -10   6  -8     4336.86     4102.61    208.96 o 
  -8   6  -8     7728.13     7587.14    294.47 o 
  -6   6  -8     7505.59     7292.29    275.30 o 
  -4   6  -8     3397.36     3531.69    166.02 o 
  -2   6  -8    10081.30    10381.90    328.59 o 
   0   6  -8     9596.34     9015.46    177.42 o 
   2   6  -8     3132.49     3210.48     72.30 o 
   4   6  -8     4041.09     3947.38     65.48 o 
   6   6  -8     1538.24     1640.33     50.74 o 
   8   6  -8     7406.85     7449.68    162.93 o 
  10   6  -8      472.04      401.84     42.74 o 
  12   6  -8      239.38      227.55     38.97 o 
  14   6  -8     2172.00     2016.52     90.39 o 
  16   6  -8     4975.88     4894.95    152.32 o 
  18   6  -8     1174.66     1240.86     67.22 o 
  20   6  -8      534.33      436.08     67.08 o 
 -15   7  -8      181.13      100.84     78.22 o 
 -13   7  -8      780.39      840.84    113.11 o 
 -11   7  -8     1395.90     1345.42    131.90 o 
  -9   7  -8      309.19      308.27     69.78 o 
  -7   7  -8      348.92      446.69     74.00 o 
  -5   7  -8       19.21       -5.37     34.51 o 
  -3   7  -8     1942.17     1933.21    117.33 o 
  -1   7  -8    15779.85    15953.19    285.64 o 
   1   7  -8    20926.09    21244.59    363.77 o 
   3   7  -8    12314.62    12334.96    190.18 o 
   5   7  -8     8117.04     7954.36    137.19 o 
   7   7  -8    16985.56    16908.78    248.05 o 
   9   7  -8     9400.26     9387.17    198.58 o 
  11   7  -8     9742.83     9483.69    204.60 o 
  13   7  -8     7918.45     7852.24    191.03 o 
  15   7  -8     3128.10     2977.90    114.82 o 
  17   7  -8     3406.41     3102.10    125.51 o 
  19   7  -8      467.76      520.75     70.08 o 
  21   7  -8      242.02      166.03     62.27 o 
 -16   8  -8      495.89      495.76    108.12 o 
 -14   8  -8      460.61      355.81     95.09 o 
 -12   8  -8      353.11      223.53     73.62 o 
 -10   8  -8     2950.92     2996.44    179.82 o 
  -8   8  -8    15494.50    14428.91    481.58 o 
  -6   8  -8     6854.20     6826.43    270.70 o 
  -4   8  -8    12661.82    12466.56    395.31 o 
  -2   8  -8    14874.92    14877.13    450.52 o 
   0   8  -8     2878.84     2798.75     86.77 o 
   2   8  -8     3826.11     3971.05     87.26 o 
   4   8  -8     4093.29     4255.16     91.85 o 
   6   8  -8     1092.73     1164.75     84.03 o 
   8   8  -8     1074.77     1115.10     62.76 o 
  10   8  -8     1829.13     1938.28     84.04 o 
  12   8  -8     3822.10     3839.55    124.84 o 
  14   8  -8      352.90      442.58     56.55 o 
  16   8  -8     1609.93     1503.02     91.35 o 
  18   8  -8     1002.22      904.07    160.46 o 
  20   8  -8      463.20      633.80     77.40 o 
 -15   9  -8      733.67      570.53    109.66 o 
 -13   9  -8      310.53      272.23     90.87 o 
 -11   9  -8     1292.56     1366.90    137.26 o 
  -9   9  -8     1945.00     2056.29    154.14 o 
  -7   9  -8      979.21      813.24     96.24 o 
  -5   9  -8       60.42       82.05     51.76 o 
  -3   9  -8     3237.33     3719.95    179.82 o 
  -1   9  -8    25352.33    24552.38    686.71 o 
   1   9  -8     8472.08     8623.47    149.89 o 
   3   9  -8     7723.41     7617.04    144.51 o 
   5   9  -8    12662.79    12513.43    200.07 o 
   7   9  -8     4425.56     4528.82    135.54 o 
   9   9  -8    14676.02    14288.88    277.99 o 
  11   9  -8     5884.27     5761.64    156.97 o 
  13   9  -8      945.24      951.68    111.96 o 
  15   9  -8     5126.18     4773.68    153.98 o 
  17   9  -8     1671.59     1776.59    102.90 o 
  19   9  -8      327.52      185.43     60.56 o 
 -14  10  -8      950.24      866.53    125.38 o 
 -12  10  -8     1584.48     1660.60    149.15 o 
 -10  10  -8     3840.44     3721.49    212.03 o 
  -8  10  -8     6616.18     6712.56    285.27 o 
  -6  10  -8     4767.33     4718.00    221.23 o 
  -4  10  -8     8066.85     8312.57    300.99 o 
  -2  10  -8     4553.54     4778.96    208.20 o 
   0  10  -8     7108.36     6746.80    128.25 o 
   2  10  -8     7426.25     7710.06    142.24 o 
   4  10  -8     1343.26     1399.59     55.37 o 
   6  10  -8     4926.63     4673.01    104.67 o 
   8  10  -8     5480.02     5553.77    147.38 o 
  10  10  -8      267.68      302.27     63.07 o 
  12  10  -8      819.32      758.14     63.84 o 
  14  10  -8      528.56      501.93     61.35 o 
  16  10  -8     1084.37      920.52     76.94 o 
  18  10  -8     1647.72     1588.19    104.80 o 
 -13  11  -8      346.90      246.92     86.27 o 
 -11  11  -8      661.77      650.28    102.76 o 
  -9  11  -8     1764.86     1918.26    156.44 o 
  -7  11  -8     2115.38     2240.71    160.65 o 
  -5  11  -8     3721.82     3711.52    192.86 o 
  -3  11  -8     2391.19     2205.44    142.63 o 
  -1  11  -8      641.66      616.69     50.56 o 
   1  11  -8     2574.40     2594.51     77.00 o 
   3  11  -8     5863.48     5675.85    119.39 o 
   5  11  -8     5369.13     5176.59    113.96 o 
   7  11  -8     6950.36     6819.05    168.49 o 
   9  11  -8     7689.55     7384.49    182.16 o 
  11  11  -8     2487.23     2158.89     99.08 o 
  13  11  -8     2506.99     2317.74    111.77 o 
  15  11  -8      972.04      929.03     78.99 o 
  17  11  -8     1205.27     1239.89     99.88 o 
  19  11  -8     1083.76     1097.23    125.95 o 
 -12  12  -8      800.03      594.30    111.58 o 
 -10  12  -8     1001.35      837.01    114.26 o 
  -8  12  -8     1265.60     1084.32    118.86 o 
  -6  12  -8     3780.89     3550.48    202.83 o 
  -4  12  -8      157.86      125.00     57.90 o 
  -2  12  -8      323.73      355.64     46.33 o 
   0  12  -8     8190.09     8060.57    194.73 o 
   2  12  -8     4576.44     4241.68    102.76 o 
   4  12  -8     2661.79     2641.59     79.94 o 
   6  12  -8     3191.64     3132.33    110.81 o 
   8  12  -8     2179.20     2084.93     94.33 o 
  10  12  -8     2125.50     2007.18     94.28 o 
  12  12  -8      102.40       71.96     43.37 o 
  14  12  -8      842.69      797.49     73.32 o 
  16  12  -8      767.74      885.52     82.37 o 
  18  12  -8      217.24      152.07     64.48 o 
 -11  13  -8       21.61       34.12     69.78 o 
  -9  13  -8      734.85      973.51    125.00 o 
  -7  13  -8      267.65      194.39     72.85 o 
  -5  13  -8      597.74      470.84     85.89 o 
  -3  13  -8     2524.55     2546.33    106.83 o 
  -1  13  -8     1056.22      962.29     65.66 o 
   1  13  -8      863.65      815.75     47.71 o 
   3  13  -8      905.92      957.55     52.50 o 
   5  13  -8      936.96      952.53     52.71 o 
   7  13  -8      469.15      392.38     64.80 o 
   9  13  -8      859.20      813.00     68.71 o 
  11  13  -8     3726.81     3481.06    131.83 o 
  13  13  -8      917.94      897.88     77.44 o 
  15  13  -8      219.39      285.46     77.26 o 
  17  13  -8      204.03      172.31     93.36 o 
 -10  14  -8       88.98       91.25     76.30 o 
  -8  14  -8      155.89      161.42     80.90 o 
  -6  14  -8      452.26      397.22     85.89 o 
  -4  14  -8        4.55        4.74     29.85 o 
  -2  14  -8      222.01      272.38     45.67 o 
   0  14  -8      715.96      744.53     60.14 o 
   2  14  -8      595.33      643.12     45.06 o 
   4  14  -8     2761.69     2911.17     87.59 o 
   6  14  -8      273.06      340.83    155.86 o 
   8  14  -8      354.33      459.72     61.54 o 
  10  14  -8     1000.41     1119.16     79.75 o 
  12  14  -8      198.92      139.46     57.90 o 
  14  14  -8      677.19      665.50     75.99 o 
  16  14  -8      318.76      312.31     71.12 o 
  -9  15  -8       90.11       82.44     72.08 o 
  -7  15  -8       42.69       33.74     60.96 o 
  -5  15  -8       72.00       -5.37     61.73 o 
  -3  15  -8      463.99      409.12     52.50 o 
  -1  15  -8        1.86       40.61     32.48 o 
   1  15  -8       31.85       41.98     34.12 o 
   3  15  -8      347.73      291.49     46.99 o 
   5  15  -8      162.90      192.15     44.39 o 
   7  15  -8     1669.49     1642.01     92.00 o 
   9  15  -8      752.27      714.10     72.47 o 
  11  15  -8      967.96      909.25     79.37 o 
  13  15  -8      329.41      314.38     61.58 o 
  15  15  -8       80.66      130.99     64.61 o 
  -8  16  -8      760.92      904.49    125.00 o 
  -6  16  -8      685.70      845.44    125.38 o 
  -4  16  -8      285.46      412.18     89.72 o 
  -2  16  -8      101.85      162.95     68.63 o 
   0  16  -8      261.27      384.07     52.91 o 
   2  16  -8      719.08      613.32     59.93 o 
   4  16  -8      814.58      817.88     65.29 o 
   6  16  -8        3.19        4.21     37.38 o 
   8  16  -8      858.84      842.67     72.33 o 
  10  16  -8      238.53      200.21     52.64 o 
  12  16  -8      656.17      605.23     74.60 o 
  14  16  -8      451.69      370.67     71.48 o 
  -7  17  -8      237.23      246.54     87.80 o 
  -5  17  -8      192.87      231.97     87.04 o 
  -3  17  -8      763.24      700.51    107.74 o 
  -1  17  -8      614.15      656.03    104.67 o 
   1  17  -8      856.28      904.49    112.34 o 
   3  17  -8     1897.89     1895.35    238.87 o 
   5  17  -8     1574.24     1623.41    123.46 o 
   7  17  -8      531.78      527.98     63.08 o 
   9  17  -8      991.14     1022.86    159.31 o 
  11  17  -8     2680.90     3058.14    166.02 o 
  13  17  -8     1334.69     1551.34    106.67 o 
  -4  18  -8     1007.63      963.54    133.43 o 
  -2  18  -8      574.46      700.51    108.12 o 
   0  18  -8     2768.47     2430.89    175.99 o 
   2  18  -8     2650.23     2593.84    176.37 o 
   4  18  -8      191.22      172.16     63.26 o 
   6  18  -8       40.75      100.46     53.30 o 
   8  18  -8     1099.76     1291.70     89.75 o 
  10  18  -8      552.60      396.47     66.73 o 
  12  18  -8        9.93       28.37     57.13 o 
  -3  19  -8      649.71      586.63    113.49 o 
  -1  19  -8      954.59      986.93    125.00 o 
   1  19  -8     1361.66     1289.06    136.11 o 
   3  19  -8     1853.35     1989.96    159.50 o 
   7  19  -8     2474.27     2492.62    156.82 o 
   9  19  -8     1850.06     2012.96    154.52 o 
   0  20  -8     1100.26     1054.79    130.36 o 
   2  20  -8      470.04      456.27     96.62 o 
 -15   1  -7       34.04      118.34     46.67 o 
 -13   1  -7      504.02      405.84     56.11 o 
 -11   1  -7     2076.55     2041.71     73.43 o 
  -9   1  -7     2703.58     2842.57     84.10 o 
  -7   1  -7     2513.30     2459.82     73.36 o 
  -5   1  -7     4331.92     4469.27    115.67 o 
  -3   1  -7     1383.88     1541.82     59.53 o 
  -1   1  -7     2866.26     2773.66     87.61 o 
   1   1  -7     1926.19     1928.72     66.33 o 
   3   1  -7     4838.54     4786.63    129.21 o 
   5   1  -7    12182.12    12823.34    150.96 o 
   7   1  -7     7347.10     7306.29     93.57 o 
   9   1  -7    12207.79    12448.90    182.40 o 
  11   1  -7      218.54      242.40     24.31 o 
  13   1  -7     2868.25     2725.43     64.29 o 
  15   1  -7      339.39      346.63     30.52 o 
  17   1  -7      466.12      434.22     36.61 o 
  19   1  -7     1599.19     1612.86     64.36 o 
  21   1  -7      760.04      826.24     86.08 o 
 -14   2  -7     1547.87     1577.58     94.72 o 
 -12   2  -7     1530.80     1475.52     66.28 o 
 -10   2  -7     1303.47     1412.79     62.35 o 
  -8   2  -7      226.37      205.91     28.30 o 
  -6   2  -7      271.91      353.90     54.06 o 
  -4   2  -7     1819.73     1825.08    103.52 o 
  -2   2  -7     6153.90     5674.45    128.71 o 
   0   2  -7    49381.79    47371.18    748.09 o 
   2   2  -7    14778.95    14216.29    242.41 o 
   4   2  -7      297.66      436.97     41.23 o 
   6   2  -7    23969.32    22993.75    260.10 o 
   8   2  -7     4089.04     4016.39     78.28 o 
  10   2  -7     6053.16     5875.91    127.74 o 
  12   2  -7      837.85      866.26     74.22 o 
  14   2  -7     2555.51     2688.70     82.63 o 
  16   2  -7     6570.46     6598.78    118.22 o 
  18   2  -7      198.19      204.88     35.47 o 
  20   2  -7       98.84       90.52    112.15 o 
  22   2  -7       85.46       63.26     72.85 o 
 -15   3  -7      578.91      564.78     94.71 o 
 -13   3  -7     2096.36     2152.97    102.92 o 
 -11   3  -7     5806.73     5991.89    136.07 o 
  -9   3  -7    11735.99    11425.98    241.23 o 
  -7   3  -7     8403.28     8456.35    286.03 o 
  -5   3  -7     4137.63     4203.45    174.07 o 
  -3   3  -7    18229.32    17169.98    501.51 o 
  -1   3  -7    10022.43     9947.35    176.17 o 
   1   3  -7      981.52      966.90     39.71 o 
   3   3  -7     5012.36     5171.75     90.16 o 
   5   3  -7     5307.14     5273.50     99.01 o 
   7   3  -7    13676.85    13654.16    190.89 o 
   9   3  -7     1989.27     2056.99     54.78 o 
  11   3  -7      377.65      357.62     29.67 o 
  13   3  -7      407.53      407.57     34.05 o 
  15   3  -7       17.02       86.48     30.04 o 
  17   3  -7     4906.69     4703.79    115.94 o 
  19   3  -7     1514.46     1389.62     68.51 o 
  21   3  -7      593.38      717.65     76.17 o 
 -16   4  -7      739.75      658.72    101.99 o 
 -14   4  -7      540.32      649.70     79.03 o 
 -12   4  -7       53.16       74.88     29.89 o 
 -10   4  -7      913.92     1074.35    106.21 o 
  -8   4  -7     3408.82     3590.74    173.31 o 
  -6   4  -7     1837.70     1785.59    115.79 o 
  -4   4  -7     2768.41     2805.11    139.95 o 
  -2   4  -7    18211.39    18493.94    512.63 o 
   0   4  -7    23448.84    23425.02    381.41 o 
   2   4  -7    32032.41    33193.70    525.45 o 
   4   4  -7    26164.03    26174.83    294.97 o 
   6   4  -7    13785.73    13034.39    198.19 o 
   8   4  -7    23871.97    23272.63    301.07 o 
  10   4  -7    11921.98    11737.83    177.45 o 
  12   4  -7     7540.77     7327.63    184.47 o 
  14   4  -7    11181.55    11084.92    234.78 o 
  16   4  -7     4234.72     4113.34    107.24 o 
  18   4  -7      565.50      551.74     48.38 o 
  20   4  -7      426.37      378.12     59.73 o 
  22   4  -7      739.68      745.16     80.25 o 
 -15   5  -7     1906.52     1560.14    146.08 o 
 -13   5  -7     2984.04     2956.49     95.59 o 
 -11   5  -7     8257.58     8077.15    314.79 o 
  -9   5  -7    18928.52    18234.74    536.79 o 
  -7   5  -7    10714.25    10138.42    340.86 o 
  -5   5  -7     2285.11     2185.88    128.83 o 
  -3   5  -7     8407.60     7837.90    271.46 o 
  -1   5  -7    21365.63    20594.34    350.35 o 
   1   5  -7    35428.94    35514.22    567.51 o 
   3   5  -7    12380.44    12550.00    183.96 o 
   5   5  -7     1923.61     1908.42     38.66 o 
   7   5  -7     3102.22     3171.13     90.54 o 
   9   5  -7      507.77      546.25     51.19 o 
  11   5  -7     9260.11     9036.67    192.49 o 
  13   5  -7     2498.45     2442.47     94.13 o 
  15   5  -7     2329.65     2422.73    102.21 o 
  17   5  -7     3748.41     3722.42    105.79 o 
  19   5  -7      627.68      566.72     67.40 o 
  21   5  -7     2521.45     2653.54    132.09 o 
 -16   6  -7     1265.32     1225.41    136.11 o 
 -14   6  -7      340.97      303.67     80.90 o 
 -12   6  -7       80.84      129.21     61.73 o 
 -10   6  -7       42.98       57.13     53.68 o 
  -8   6  -7     5247.51     5279.33    225.84 o 
  -6   6  -7     1924.84     2102.68    126.53 o 
  -4   6  -7     7708.02     7588.29    267.63 o 
  -2   6  -7     9156.00     8771.89    168.20 o 
   0   6  -7     5194.33     4978.32    111.45 o 
   2   6  -7    21150.97    21375.00    363.50 o 
   4   6  -7    22118.08    22161.65    306.44 o 
   6   6  -7    32730.91    32124.43    430.83 o 
   8   6  -7    50964.38    50456.06    768.22 o 
  10   6  -7    11474.45    11229.15    221.76 o 
  12   6  -7     7488.91     7487.77    176.87 o 
  14   6  -7     5650.88     5436.99    152.64 o 
  16   6  -7     1208.11     1306.20     92.40 o 
  18   6  -7     3611.53     3594.17    106.81 o 
  20   6  -7      860.73      876.63     94.90 o 
 -15   7  -7     1854.18     1690.12    155.29 o 
 -13   7  -7     2383.07     2297.08    164.10 o 
 -11   7  -7     6391.51     6130.14    262.26 o 
  -9   7  -7     8066.54     8558.34    318.62 o 
  -7   7  -7     4979.97     4735.25    209.73 o 
  -5   7  -7     8739.80     8598.99    297.53 o 
  -3   7  -7     6626.69     6531.58    242.71 o 
  -1   7  -7     9883.13     9919.12    189.71 o 
   1   7  -7    39813.06    38477.39    499.56 o 
   3   7  -7      128.74      125.98     18.87 o 
   5   7  -7     3709.15     3576.84     77.94 o 
   7   7  -7     4575.98     4479.73     91.63 o 
   9   7  -7     2715.76     2872.01     94.48 o 
  11   7  -7      790.86      694.86     52.86 o 
  13   7  -7     2804.34     2780.46    104.99 o 
  15   7  -7     5382.15     5408.72    158.94 o 
  17   7  -7     1413.37     1537.75    104.67 o 
  19   7  -7     2599.94     2674.61    181.36 o 
  21   7  -7     1676.61     1592.99    107.41 o 
 -16   8  -7      602.89      559.03    109.66 o 
 -14   8  -7     1005.48      926.73    118.86 o 
 -12   8  -7       34.07       -9.20     53.68 o 
 -10   8  -7      177.10      186.34     64.41 o 
  -8   8  -7      367.68      341.63     74.00 o 
  -6   8  -7     3395.33     3255.25    169.09 o 
  -4   8  -7     4430.28     4221.47    185.19 o 
  -2   8  -7    14145.06    13947.33    417.55 o 
   0   8  -7    21150.82    20951.72    364.01 o 
   2   8  -7     9372.95     9167.39    151.29 o 
   4   8  -7     5483.70     5467.02    103.76 o 
   6   8  -7    12511.85    12464.84    193.64 o 
   8   8  -7    11424.11    11336.41    238.87 o 
  10   8  -7    13372.64    12655.69    252.92 o 
  12   8  -7    11740.29    11066.35    237.96 o 
  14   8  -7     4568.92     4703.76    285.46 o 
  16   8  -7     2595.12     2555.24    114.04 o 
  18   8  -7      920.72      963.44     82.19 o 
  20   8  -7      256.42      227.61     63.57 o 
 -15   9  -7      649.59      652.20    112.73 o 
 -13   9  -7     1800.84     1841.96    156.44 o 
 -11   9  -7     1446.26     1503.78    139.95 o 
  -9   9  -7     5235.25     5166.22    238.87 o 
  -7   9  -7     9401.35     9662.60    343.55 o 
  -5   9  -7    16072.26    16210.67    483.11 o 
  -3   9  -7     9193.91     9079.41    313.26 o 
  -1   9  -7     3047.26     3029.39     95.28 o 
   1   9  -7     5559.80     5521.96    109.26 o 
   3   9  -7     4931.07     4787.48    120.90 o 
   5   9  -7     1320.34     1356.48     50.73 o 
   7   9  -7      337.45      369.56     30.38 o 
   9   9  -7      361.62      385.25     43.39 o 
  11   9  -7     4559.47     4302.64    132.40 o 
  13   9  -7     2845.29     2687.62    107.07 o 
  15   9  -7      224.65      344.87     85.12 o 
  17   9  -7     1025.84     1083.67     83.10 o 
  19   9  -7     3262.68     3337.08    144.06 o 
 -14  10  -7      570.21      470.46    104.67 o 
 -12  10  -7     1175.55     1281.01    130.36 o 
 -10  10  -7     1811.81     1773.71    144.93 o 
  -8  10  -7     3351.55     3320.04    193.24 o 
  -6  10  -7    10325.84    11000.35    377.29 o 
  -4  10  -7     2196.01     2182.05    139.95 o 
  -2  10  -7     3448.06     3616.05    172.16 o 
   0  10  -7     7078.37     6931.14    129.02 o 
   2  10  -7     6336.61     6525.38    124.33 o 
   4  10  -7     5199.55     5338.86    137.21 o 
   6  10  -7     5024.24     5096.69    107.01 o 
   8  10  -7      228.56      290.15     40.67 o 
  10  10  -7     5938.41     5409.48    150.53 o 
  12  10  -7     5697.76     5229.78    152.56 o 
  14  10  -7      687.36      808.24     91.64 o 
  16  10  -7     1578.07     1577.28     98.92 o 
  18  10  -7     1759.51     1744.77    109.22 o 
 -15  11  -7      900.07      846.98    122.31 o 
 -13  11  -7      824.80      821.67    114.64 o 
 -11  11  -7       72.88      146.08     69.40 o 
  -9  11  -7      757.95      731.95    100.07 o 
  -7  11  -7     5683.17     5425.03    251.14 o 
  -5  11  -7     5610.55     5397.42    236.57 o 
  -3  11  -7     6849.02     6871.29    269.16 o 
  -1  11  -7     7323.72     7312.82    177.29 o 
   1  11  -7     6189.94     5988.71    119.88 o 
   3  11  -7     5091.05     5116.02    136.00 o 
   5  11  -7     4746.78     4727.08    104.53 o 
   7  11  -7     6999.30     6661.17    210.50 o 
   9  11  -7     7808.65     7430.84    183.58 o 
  11  11  -7     4342.69     4393.21    160.85 o 
  13  11  -7     2399.77     2448.88    106.83 o 
  15  11  -7     1255.01     1154.34     82.50 o 
  17  11  -7     2394.85     2416.68    122.78 o 
  19  11  -7      729.99      653.32     81.33 o 
 -14  12  -7     1185.44     1218.90    143.02 o 
 -12  12  -7     2196.75     2227.68    181.36 o 
 -10  12  -7     2600.66     2672.45    185.58 o 
  -8  12  -7     4145.92     4147.85    224.30 o 
  -6  12  -7     5722.42     5887.05    262.26 o 
  -4  12  -7     9503.57     9881.53    353.13 o 
  -2  12  -7    12576.55    12408.64    262.30 o 
   0  12  -7     2979.26     2951.00    126.53 o 
   2  12  -7     7423.04     7319.97    139.33 o 
   4  12  -7     3817.28     3674.71     93.58 o 
   6  12  -7      225.85      241.35     42.16 o 
   8  12  -7      761.61      687.15     57.81 o 
  10  12  -7      446.70      427.01     59.62 o 
  12  12  -7     5167.89     4693.69    164.49 o 
  14  12  -7      492.74      528.03     63.85 o 
  16  12  -7     2504.90     2326.32    123.43 o 
  18  12  -7     1851.09     1954.99    120.79 o 
 -13  13  -7       70.06        3.07     64.41 o 
 -11  13  -7       44.28       -5.37     73.62 o 
  -9  13  -7       66.85      109.66     70.93 o 
  -7  13  -7      338.26      384.95     83.59 o 
  -5  13  -7      411.57      343.16     76.68 o 
  -3  13  -7     1727.29     1915.83     87.96 o 
  -1  13  -7     6770.46     7297.07    181.15 o 
   1  13  -7     5775.49     5604.93    152.69 o 
   3  13  -7     7291.00     7274.31    142.51 o 
   5  13  -7    15495.63    15195.08    245.28 o 
   7  13  -7    13613.43    13398.41    274.28 o 
   9  13  -7    10198.68     9729.60    314.60 o 
  11  13  -7     4550.65     4334.71    144.53 o 
  13  13  -7     2381.81     2415.23    112.04 o 
  15  13  -7     3568.98     3446.65    142.18 o 
  17  13  -7     1005.22      851.56     88.90 o 
 -12  14  -7     2337.72     2662.86    200.53 o 
 -10  14  -7     6237.96     6543.47    312.49 o 
  -8  14  -7     4638.72     4862.55    253.06 o 
  -6  14  -7     1897.97     2026.38    154.14 o 
  -4  14  -7     4202.00     4340.51    147.23 o 
  -2  14  -7     6745.56     6666.96    284.69 o 
   0  14  -7     8746.95     8974.92    213.63 o 
   2  14  -7     6234.70     6108.44    224.11 o 
   4  14  -7     1265.90     1211.69     58.60 o 
   6  14  -7     2205.03     2439.22    101.24 o 
   8  14  -7      866.31      787.61     63.59 o 
  10  14  -7     1386.38     1420.51    126.15 o 
  12  14  -7      388.35      367.91     56.55 o 
  14  14  -7     2981.33     2952.44    131.44 o 
  16  14  -7     2691.47     2688.11    131.57 o 
  -9  15  -7       30.50       94.71     76.68 o 
  -7  15  -7     1069.97     1018.75    123.46 o 
  -5  15  -7      876.48      897.97    110.81 o 
  -3  15  -7     2544.11     2597.30    169.86 o 
  -1  15  -7     2365.89     2399.76    145.12 o 
   1  15  -7     5509.09     5561.57    157.76 o 
   3  15  -7     5316.26     5386.34    153.23 o 
   5  15  -7    11106.70    10546.72    193.73 o 
   7  15  -7    16182.84    16160.39    321.97 o 
   9  15  -7     8718.22     8418.14    213.99 o 
  11  15  -7     2701.79     2906.27    121.84 o 
  13  15  -7     3297.65     3178.32    172.73 o 
  15  15  -7     2332.18     2399.29    126.71 o 
  -8  16  -7     3684.42     3477.63    228.90 o 
  -6  16  -7     2772.55     3059.70    200.91 o 
  -4  16  -7     2508.91     2833.87    188.26 o 
  -2  16  -7     3466.82     3956.14    215.87 o 
   0  16  -7     4584.29     4658.71    148.09 o 
   2  16  -7      654.05      586.26     56.38 o 
   4  16  -7      813.01      850.66     81.09 o 
   6  16  -7     1697.81     1720.72     92.07 o 
   8  16  -7      626.30      662.77     65.04 o 
  10  16  -7      152.40      231.96     52.62 o 
  12  16  -7      316.50      252.12     74.19 o 
  14  16  -7     2413.53     2356.81    205.51 o 
  -7  17  -7      202.50      111.19     79.75 o 
  -5  17  -7      168.03      253.82     82.44 o 
  -3  17  -7      982.83     1025.65    124.23 o 
  -1  17  -7     5169.10     5530.08    260.34 o 
   1  17  -7     4476.85     4268.24    222.77 o 
   3  17  -7     2001.96     1930.02     95.64 o 
   5  17  -7     2063.48     1758.37    128.06 o 
   7  17  -7     3976.84     3821.78    144.93 o 
   9  17  -7     2867.64     3023.80    126.38 o 
  11  17  -7     2096.42     2379.31    180.21 o 
  13  17  -7     1982.39     1996.78    120.21 o 
  -6  18  -7     1223.90     1482.31    159.12 o 
  -4  18  -7     1972.31     2140.64    171.39 o 
  -2  18  -7     3160.49     3220.35    205.90 o 
   0  18  -7      498.46      613.09    100.84 o 
   2  18  -7      882.61      670.99    100.84 o 
   4  18  -7      582.00      560.56     89.34 o 
   6  18  -7      124.81       65.18     51.00 o 
   8  18  -7        6.67       -8.44     47.16 o 
  10  18  -7      122.38      180.56     54.44 o 
  12  18  -7      200.65      271.66     63.74 o 
  -3  19  -7      347.07      427.90    101.99 o 
  -1  19  -7      653.67      657.18    111.58 o 
   1  19  -7      719.38      805.57    113.11 o 
   3  19  -7      784.24      813.62    108.12 o 
   9  19  -7      914.05     1075.88    115.79 o 
   0  20  -7      313.42      254.21     83.97 o 
   2  20  -7      721.86      830.11    115.79 o 
 -14   0  -6     1344.21     1124.19    111.58 o 
 -12   0  -6     1402.75     1423.26    116.94 o 
 -10   0  -6      385.54      333.58     64.03 o 
  -8   0  -6      675.65      656.40     83.97 o 
  -6   0  -6    34084.95    33723.40    562.05 o 
  -4   0  -6    26177.90    27711.51    449.49 o 
   4   0  -6    40412.85    40341.28    855.03 o 
   6   0  -6    55877.37    58790.73   1210.84 o 
   8   0  -6    37590.70    35855.63    766.46 o 
  10   0  -6    41980.17    41521.66    633.30 o 
  12   0  -6    30498.54    30494.71    490.05 o 
  14   0  -6     8366.64     8374.34    230.05 o 
  16   0  -6    14365.17    14227.50    280.31 o 
  18   0  -6     5935.56     6077.64    166.27 o 
  20   0  -6       53.53       38.34     59.81 o 
 -15   1  -6     2230.97     2274.84    152.60 o 
 -13   1  -6    13608.85    13270.67    306.90 o 
 -11   1  -6    26246.97    25815.46    508.20 o 
  -9   1  -6    22363.28    22427.37    342.64 o 
  -7   1  -6    34714.42    33552.13    472.23 o 
  -5   1  -6    55670.58    54243.99    841.17 o 
  -3   1  -6    47574.43    48004.17    755.20 o 
  -1   1  -6    90483.94    90162.50   1387.09 o 
   1   1  -6     3182.20     3229.52     72.91 o 
   3   1  -6    18226.18    18518.01    304.27 o 
   5   1  -6      194.41      215.98     11.61 o 
   7   1  -6     8666.78     8812.65    113.81 o 
   9   1  -6     3307.45     3160.97     68.60 o 
  11   1  -6     6517.11     6187.82    113.11 o 
  13   1  -6    10233.32     9979.30    143.99 o 
  15   1  -6     2447.41     2480.42     66.22 o 
  17   1  -6     4541.33     4523.12    126.87 o 
  19   1  -6     6477.76     6832.46    130.05 o 
  21   1  -6     2682.73     2911.32    182.13 o 
 -14   2  -6     1620.35     1718.85     94.90 o 
 -12   2  -6      562.25      578.63     49.88 o 
 -10   2  -6      101.05      115.11     27.49 o 
  -8   2  -6     2767.91     2800.76     78.28 o 
  -6   2  -6     7441.05     7536.91    259.58 o 
  -4   2  -6    30515.64    30069.04    789.46 o 
  -2   2  -6    35272.74    36201.48    892.60 o 
   0   2  -6    15760.78    14661.90    248.77 o 
   2   2  -6    24474.17    24474.83    394.63 o 
   4   2  -6    82227.46    84023.31    877.82 o 
   6   2  -6    84165.18    85041.89    998.19 o 
   8   2  -6    42569.29    41367.25    507.21 o 
  10   2  -6    35604.95    34940.41    440.75 o 
  12   2  -6    16080.27    15595.41    228.16 o 
  14   2  -6     4583.45     4442.22     87.96 o 
  16   2  -6     4626.67     4627.29    106.81 o 
  18   2  -6     2206.18     2319.42     70.59 o 
  20   2  -6      614.57      534.13    114.26 o 
  22   2  -6        1.25       14.57     69.02 o 
 -15   3  -6     2856.21     3162.07    184.43 o 
 -13   3  -6     2432.08     2490.61     83.03 o 
 -11   3  -6     6896.88     6793.23    143.01 o 
  -9   3  -6    15377.71    14598.76    449.37 o 
  -5   3  -6     9493.60     9368.13    300.22 o 
  -3   3  -6     9519.82     9699.41    291.02 o 
  -1   3  -6    19019.10    18373.03    301.43 o 
   1   3  -6    47256.42    46254.60    794.07 o 
   3   3  -6     8495.99     8402.84    126.62 o 
   5   3  -6     7241.49     7314.23     94.66 o 
   7   3  -6     5295.39     5475.54     86.81 o 
   9   3  -6    14954.24    14953.94    209.85 o 
  11   3  -6     2023.86     2039.15     58.63 o 
  13   3  -6     6251.96     6133.75    120.53 o 
  15   3  -6    13674.98    13522.78    198.73 o 
  17   3  -6      424.75      507.05     43.67 o 
  19   3  -6     1331.26     1383.78     86.35 o 
  21   3  -6     3467.75     3585.37    201.68 o 
 -14   4  -6     1939.63     1991.11    145.32 o 
 -12   4  -6      697.42      747.49     47.96 o 
 -10   4  -6     1339.63     1333.16    106.21 o 
  -8   4  -6     4862.77     4674.67    197.46 o 
  -6   4  -6     1483.32     1630.31    103.14 o 
  -4   4  -6     6996.71     6770.07    236.57 o 
  -2   4  -6    15772.00    15891.27    438.63 o 
   0   4  -6    27052.94    28636.26    456.72 o 
   2   4  -6    20769.38    20916.22    278.68 o 
   4   4  -6    47392.68    48489.30    604.03 o 
   6   4  -6    15353.22    15083.01    179.41 o 
   8   4  -6    18811.58    18464.97    253.18 o 
  10   4  -6    17192.32    17329.29    240.70 o 
  12   4  -6     4718.32     4419.30     94.91 o 
  14   4  -6     5138.96     5190.57    143.35 o 
  16   4  -6     2727.18     2583.16     82.92 o 
  18   4  -6       83.45       54.00     53.79 o 
  20   4  -6      982.77      919.53     79.43 o 
  22   4  -6      172.42       27.22     74.77 o 
 -15   5  -6     1007.97     1004.95    113.88 o 
 -13   5  -6      630.17      732.27     49.97 o 
 -11   5  -6     1730.98     1599.63    123.46 o 
  -9   5  -6     3762.96     3818.49    182.89 o 
  -7   5  -6     2186.46     2023.70    124.23 o 
  -5   5  -6     7205.12     7033.09    253.44 o 
  -3   5  -6    17665.47    16921.14    488.86 o 
  -1   5  -6    21099.79    21173.16    346.94 o 
   1   5  -6    18936.73    19635.98    327.48 o 
   3   5  -6    23797.73    23409.49    311.30 o 
   5   5  -6     2518.05     2572.70     57.19 o 
   7   5  -6    26675.94    26223.92    294.20 o 
   9   5  -6    11127.47    11518.12    170.65 o 
  11   5  -6      876.62      856.75     52.19 o 
  13   5  -6     7342.33     7061.12    195.35 o 
  15   5  -6     6778.08     6566.91    172.16 o 
  17   5  -6     2970.10     2752.41     89.70 o 
  19   5  -6      158.47       68.93     45.00 o 
  21   5  -6      247.83      223.08     60.17 o 
 -16   6  -6     1511.89     1522.95    144.55 o 
 -14   6  -6      561.99      589.70     88.95 o 
 -12   6  -6     1109.97      998.81    107.36 o 
 -10   6  -6     5349.07     4948.43    220.08 o 
  -8   6  -6    11031.76    10951.66    350.83 o 
  -6   6  -6     7204.91     7148.51    261.88 o 
  -4   6  -6     5121.58     5026.65    200.91 o 
  -2   6  -6    11270.75    11568.91    276.26 o 
   0   6  -6    24338.09    24635.97    404.16 o 
   2   6  -6     1482.11     1475.97     54.40 o 
   4   6  -6     2221.27     2293.04     70.35 o 
   6   6  -6     6030.24     5921.42    123.06 o 
   8   6  -6    10512.58    10426.82    203.87 o 
  10   6  -6      681.57      799.80     51.38 o 
  12   6  -6      791.84      833.11     56.25 o 
  14   6  -6     6175.38     5862.79    158.83 o 
  16   6  -6     4144.60     4212.58    151.07 o 
  18   6  -6      712.19      645.32    103.14 o 
  20   6  -6      249.78      290.12     62.64 o 
 -15   7  -6      181.43      190.94     77.45 o 
 -13   7  -6      703.36      767.23     99.69 o 
 -11   7  -6     2866.16     2924.74    170.62 o 
  -9   7  -6      480.02      468.92     75.15 o 
  -7   7  -6     1127.47     1098.12     96.24 o 
  -5   7  -6     4215.86     4295.08    181.74 o 
  -3   7  -6     8502.81     8491.25    276.45 o 
  -1   7  -6    11113.74    10945.60    261.11 o 
   1   7  -6    19550.30    19252.83    263.85 o 
   3   7  -6     1885.19     1799.17     51.19 o 
   5   7  -6    15343.56    15533.88    227.96 o 
   7   7  -6    25082.10    25255.18    353.09 o 
   9   7  -6     9467.03     9359.11    193.48 o 
  11   7  -6     8888.31     8411.36    188.50 o 
  13   7  -6    10142.23    10224.19    225.84 o 
  15   7  -6     2428.26     2241.34    100.18 o 
  17   7  -6      847.25      785.32     71.39 o 
  19   7  -6      275.54      233.89     70.93 o 
  21   7  -6       76.74      118.83    168.90 o 
 -16   8  -6      715.86      680.57    113.11 o 
 -14   8  -6     1278.90     1397.19    137.65 o 
 -12   8  -6     4988.20     5013.62    241.17 o 
 -10   8  -6     5967.79     5818.03    248.84 o 
  -8   8  -6    10504.80     9983.14    344.31 o 
  -6   8  -6     8137.78     8250.07    293.70 o 
  -4   8  -6     5378.07     5684.60    217.02 o 
  -2   8  -6    24484.96    23930.85    646.45 o 
   0   8  -6     4058.65     3815.22     80.43 o 
   2   8  -6     2194.23     2195.88     59.55 o 
   4   8  -6     2624.82     2539.24     64.98 o 
   6   8  -6      356.75      385.08     28.16 o 
   8   8  -6     4000.70     4035.86    198.61 o 
  10   8  -6     3514.88     3366.62    180.21 o 
  12   8  -6     2075.14     2074.09     90.10 o 
  14   8  -6     3296.41     3167.95    206.66 o 
  16   8  -6     3886.64     3575.99    133.80 o 
  18   8  -6     3832.72     3806.19    147.08 o 
  20   8  -6     1137.77     1231.94    102.95 o 
 -15   9  -6      403.19      228.52     83.20 o 
 -13   9  -6      461.18      592.00    100.84 o 
 -11   9  -6      966.23      948.97    107.36 o 
  -9   9  -6     2271.21     2094.63    150.30 o 
  -7   9  -6      631.93      657.95     86.65 o 
  -5   9  -6     3024.43     3060.47    159.12 o 
  -3   9  -6     5297.24     4915.84    200.15 o 
  -1   9  -6    18481.50    17884.02    317.82 o 
   1   9  -6    18787.69    18630.16    265.62 o 
   3   9  -6    10165.42    10415.00    167.74 o 
   5   9  -6    26450.53    26585.11    381.41 o 
   7   9  -6     8680.15     8861.54    235.85 o 
   9   9  -6     4182.07     4021.01    117.80 o 
  11   9  -6    14608.19    14053.73    295.04 o 
  13   9  -6     3901.31     3733.69    126.61 o 
  15   9  -6     5841.84     5601.81    338.37 o 
  17   9  -6     2695.30     2848.81    126.84 o 
  19   9  -6      157.64      172.15     60.16 o 
 -16  10  -6      234.95      229.67     86.65 o 
 -14  10  -6     1227.10     1067.83    123.85 o 
 -12  10  -6     5370.90     5238.68    254.59 o 
 -10  10  -6     5359.16     5499.03    254.21 o 
  -8  10  -6     5865.54     5836.82    254.59 o 
  -6  10  -6     3806.51     3448.11    182.13 o 
  -4  10  -6     8125.37     8236.65    289.48 o 
  -2  10  -6    15697.18    15595.27    469.31 o 
   0  10  -6     6890.97     6597.64    122.33 o 
   2  10  -6     2635.30     2654.28     70.65 o 
   4  10  -6      244.67      298.03     28.27 o 
   6  10  -6     6277.37     6051.65    119.47 o 
   8  10  -6    15247.02    14486.42    277.78 o 
  10  10  -6     1098.69     1124.02     69.97 o 
  12  10  -6      652.27      865.34     67.09 o 
  14  10  -6     1960.77     1798.58     96.95 o 
  16  10  -6     1355.79     1480.71     94.59 o 
  18  10  -6     1571.71     1562.83    102.41 o 
  20  10  -6     1924.80     1936.64    141.87 o 
 -15  11  -6      290.84      421.00     94.32 o 
 -13  11  -6      396.05      347.38     91.25 o 
 -11  11  -6     3580.33     3648.25    212.80 o 
  -9  11  -6     2156.73     2052.07    151.45 o 
  -7  11  -6      376.64      280.66     73.62 o 
  -5  11  -6     3076.21     3047.05    166.79 o 
  -3  11  -6     4456.36     4403.59    200.53 o 
  -1  11  -6     3837.66     4009.54    115.72 o 
   1  11  -6     2526.16     2562.77     71.56 o 
   3  11  -6    11161.37    11092.41    183.57 o 
   5  11  -6     5601.49     5649.67    117.34 o 
   7  11  -6    11023.32    11003.51    291.89 o 
   9  11  -6    15536.59    14854.41    291.24 o 
  11  11  -6     4465.25     4079.15    130.85 o 
  13  11  -6     1015.28      862.28     69.64 o 
  15  11  -6     1099.02     1085.63     81.29 o 
  17  11  -6     1403.82     1409.07     97.68 o 
  19  11  -6      458.83      389.40     71.50 o 
 -14  12  -6      752.99      597.37    113.49 o 
 -12  12  -6     1078.79     1032.55    125.38 o 
 -10  12  -6      565.03      572.06     97.01 o 
  -8  12  -6     1859.64     1812.05    149.15 o 
  -6  12  -6     5419.18     5335.69    247.31 o 
  -4  12  -6     5132.41     5494.81    240.79 o 
  -2  12  -6     3109.93     3237.59    107.79 o 
   0  12  -6    10614.19    10832.87    229.08 o 
   2  12  -6     4896.13     4968.31    145.16 o 
   4  12  -6      151.33      119.08     26.10 o 
   6  12  -6     5592.31     5586.59    119.24 o 
   8  12  -6     2073.05     1930.86    175.03 o 
  10  12  -6     1242.24     1173.89    130.17 o 
  12  12  -6     2627.42     2608.10    187.68 o 
  14  12  -6     1188.76     1378.25     89.81 o 
  16  12  -6      836.21      807.65     77.88 o 
  18  12  -6      214.47      247.02     95.28 o 
 -13  13  -6      380.66      504.58    102.37 o 
 -11  13  -6      741.69      814.77    114.26 o 
  -9  13  -6     1354.54     1529.47    140.33 o 
  -7  13  -6      754.04      830.49    105.06 o 
  -5  13  -6      299.33      334.34     71.32 o 
  -3  13  -6     1134.85     1222.57    157.20 o 
  -1  13  -6      566.43      571.12     92.98 o 
   1  13  -6       54.43       86.99     29.75 o 
   3  13  -6     7861.00     7604.81    145.52 o 
   5  13  -6     1531.46     1548.35     64.91 o 
   7  13  -6      209.46      211.65     42.46 o 
   9  13  -6     2647.97     2567.74    103.56 o 
  11  13  -6     1369.41     1285.39     83.67 o 
  13  13  -6      735.58      625.54     67.00 o 
  15  13  -6      280.29      331.61     63.31 o 
  17  13  -6      193.19      136.80     61.57 o 
 -12  14  -6       47.24        1.53     65.18 o 
 -10  14  -6       46.86      152.60     80.52 o 
  -8  14  -6       93.53      123.46     68.63 o 
  -6  14  -6     1087.82     1128.41    116.18 o 
  -4  14  -6     1890.49     1844.64    141.87 o 
  -2  14  -6      152.05      131.86     37.96 o 
   0  14  -6     2352.62     2190.26    154.33 o 
   2  14  -6      744.33      720.51     55.21 o 
   4  14  -6     1466.94     1461.50     63.12 o 
   6  14  -6     1635.93     1657.86     66.53 o 
   8  14  -6      121.04      138.49     41.50 o 
  10  14  -6      356.55      291.66     90.68 o 
  12  14  -6      330.15      345.89     56.47 o 
  14  14  -6      189.68      279.53     62.31 o 
  16  14  -6      201.19      230.16     65.72 o 
 -11  15  -6       37.16       91.25     78.60 o 
  -9  15  -6       39.33       24.54     63.65 o 
  -7  15  -6      168.82      114.26     73.62 o 
  -5  15  -6       71.89       92.02     64.03 o 
  -3  15  -6      478.38      522.22     87.80 o 
  -1  15  -6      167.19      187.94     39.71 o 
   1  15  -6      219.64      267.00     51.57 o 
   3  15  -6      659.49      670.71     55.93 o 
   5  15  -6      191.88      237.18     36.71 o 
   7  15  -6      501.18      486.49     56.21 o 
   9  15  -6       67.25       92.46     65.76 o 
  11  15  -6      340.92      301.51     83.97 o 
  13  15  -6      656.74      742.68     95.66 o 
  15  15  -6       48.56      -19.34     54.10 o 
 -10  16  -6      188.08      333.58     93.94 o 
  -8  16  -6      472.20      543.69    103.52 o 
  -6  16  -6      334.00      455.50     93.17 o 
  -4  16  -6      878.25      875.73    108.89 o 
  -2  16  -6     1787.26     1942.03    152.22 o 
   0  16  -6     1505.42     1725.01    139.18 o 
   2  16  -6     2495.01     2426.12    107.74 o 
   4  16  -6      237.37      125.62     37.77 o 
   6  16  -6     1178.63     1159.02     77.17 o 
   8  16  -6      207.76      177.88     47.60 o 
  10  16  -6      182.94      154.20     48.05 o 
  12  16  -6      725.59      667.58     73.64 o 
  14  16  -6      105.56       51.45     51.28 o 
  -9  17  -6      361.14      430.20    106.97 o 
  -7  17  -6      277.70      362.33     90.49 o 
  -5  17  -6      334.09      157.97     75.15 o 
  -3  17  -6      887.29      780.65    110.04 o 
  -1  17  -6      284.38      325.91     81.67 o 
   1  17  -6      281.10      276.06     74.77 o 
   3  17  -6     4872.80     4871.37    227.75 o 
   5  17  -6     3933.71     4219.09    138.78 o 
   7  17  -6     1149.18     1214.29    110.43 o 
   9  17  -6     2378.92     2497.30    115.31 o 
  11  17  -6     2090.33     2036.36    117.90 o 
  13  17  -6      628.88      616.53     78.43 o 
  -6  18  -6     1396.37     1556.31    159.89 o 
  -4  18  -6      581.13      802.12    117.33 o 
  -2  18  -6      772.82      813.24    114.26 o 
   0  18  -6     1888.69     1850.77    149.15 o 
   2  18  -6     2041.22     2139.87    157.97 o 
   4  18  -6       49.66      -29.52     48.31 o 
   8  18  -6       93.80      106.21     59.81 o 
  10  18  -6      515.37      496.53     88.95 o 
  12  18  -6      790.06      907.62     86.66 o 
  -5  19  -6     1064.97     1091.60    136.50 o 
  -3  19  -6     2234.22     2865.31    202.06 o 
  -1  19  -6     1157.33     1116.14    130.75 o 
   1  19  -6     1303.12     1244.20    134.20 o 
   3  19  -6     1258.79     1149.88    121.93 o 
  11  19  -6     1744.89     1702.01    144.93 o 
  -2  20  -6      952.41     1194.36    138.80 o 
   0  20  -6     1011.20      908.71    120.39 o 
   2  20  -6      121.66       90.87     66.33 o 
   1  21  -6     1155.13     1294.43    139.95 o 
   3  21  -6     1450.25     1399.49    143.02 o 
 -13   1  -5      655.27      563.14     56.25 o 
 -11   1  -5     4265.65     4181.66    131.34 o 
  -9   1  -5     1509.94     1500.45     54.61 o 
  -7   1  -5      301.35      422.83     47.56 o 
  -5   1  -5     7948.29     8021.47    161.68 o 
  -3   1  -5     1617.68     1472.54    126.91 o 
  -1   1  -5     3573.50     3664.06     84.25 o 
   1   1  -5     1718.37     1713.30     47.33 o 
   3   1  -5    16966.45    17478.74    192.35 o 
   5   1  -5    23381.46    23941.72    257.65 o 
   7   1  -5    11678.67    12212.39    168.29 o 
   9   1  -5    14464.99    14962.56    207.83 o 
  11   1  -5     4795.28     4807.01     83.32 o 
  13   1  -5      208.54      282.83     29.00 o 
  15   1  -5     2504.67     2493.44     65.38 o 
  17   1  -5      881.21      822.98     43.73 o 
  19   1  -5     1387.95     1423.92    110.28 o 
  21   1  -5      457.57      379.10     60.94 o 
 -14   2  -5     1527.83     1405.89     83.34 o 
 -12   2  -5     2402.62     2391.64     76.98 o 
 -10   2  -5     6477.48     6454.72    138.77 o 
  -8   2  -5     1040.12     1172.52     55.13 o 
  -6   2  -5      228.66      231.59     43.71 o 
  -4   2  -5    21928.49    22245.71    587.40 o 
  -2   2  -5    15143.80    15681.54    411.03 o 
   0   2  -5    50148.18    50753.44    775.06 o 
   2   2  -5    12551.18    13025.57    217.10 o 
   4   2  -5    14179.66    14604.49    168.58 o 
   6   2  -5    63580.31    65897.66    701.94 o 
   8   2  -5    19394.71    19111.39    252.45 o 
  10   2  -5     6482.76     6602.14    115.11 o 
  12   2  -5    11262.23    11293.42    178.14 o 
  14   2  -5     3733.17     3715.16    104.43 o 
  16   2  -5      790.80      675.86     39.06 o 
  18   2  -5      316.93      381.66     42.10 o 
  20   2  -5      237.00      255.36     80.90 o 
  22   2  -5      116.94      151.45     79.37 o 
 -15   3  -5      179.01      112.34     60.96 o 
 -13   3  -5     6886.71     6717.75    143.62 o 
 -11   3  -5    21952.06    22252.71    356.72 o 
  -9   3  -5    10589.93    10269.55    327.83 o 
  -7   3  -5     2274.22     2137.96    115.41 o 
  -3   3  -5    24089.96    23617.60    616.54 o 
  -1   3  -5    12857.57    12370.32    352.36 o 
   1   3  -5     3920.46     4182.00     86.47 o 
   3   3  -5    18886.80    18569.94    304.89 o 
   5   3  -5    22410.29    22882.15    251.65 o 
   7   3  -5     8448.50     8986.67    197.30 o 
   9   3  -5    21017.85    21694.42    348.27 o 
  11   3  -5     2291.63     2370.22     66.63 o 
  13   3  -5     6814.62     6605.15    126.27 o 
  15   3  -5     4244.66     4180.79     87.29 o 
  17   3  -5     4156.36     4327.66     93.96 o 
  19   3  -5     2194.97     2214.20    106.97 o 
  21   3  -5     1010.35     1312.83    130.75 o 
 -14   4  -5     2684.34     2486.87    157.20 o 
 -12   4  -5     1362.72     1368.68     60.92 o 
 -10   4  -5      892.48      855.03     89.72 o 
  -8   4  -5     8463.40     8461.34    281.05 o 
  -6   4  -5     4492.91     4347.23    175.22 o 
  -4   4  -5     8549.10     8118.18    263.03 o 
  -2   4  -5    33989.29    35249.45    878.03 o 
   0   4  -5    24986.07    24663.59    393.70 o 
   2   4  -5    22295.55    22311.40    291.41 o 
   4   4  -5   109746.97   110970.63   1357.35 o 
   6   4  -5    63742.48    65347.52    742.25 o 
   8   4  -5    19843.60    19270.41    251.15 o 
  10   4  -5     1819.25     1755.19     53.31 o 
  12   4  -5     8712.23     9064.95    326.10 o 
  14   4  -5    10965.17    10712.92    179.82 o 
  16   4  -5     1630.69     1624.48     67.21 o 
  18   4  -5      202.71      215.48     64.61 o 
  20   4  -5      505.99      507.68     64.65 o 
  22   4  -5      575.47      658.72    109.66 o 
 -15   5  -5     2475.44     2649.82    168.32 o 
 -13   5  -5     5737.02     6043.02    134.91 o 
 -11   5  -5    11630.34    11457.77    371.15 o 
  -9   5  -5    11344.11    10927.89    355.43 o 
  -7   5  -5    14141.22    13717.66    408.34 o 
  -5   5  -5    30350.74    29977.79    793.30 o 
  -3   5  -5    25986.22    25007.88    662.17 o 
  -1   5  -5    10961.31    10430.79    184.61 o 
   1   5  -5    12482.04    12555.87    219.76 o 
   3   5  -5    10875.18    10703.64    156.28 o 
   5   5  -5    12877.69    12904.18    182.86 o 
   7   5  -5     1171.84     1175.57     30.05 o 
   9   5  -5     2434.71     2604.23     61.55 o 
  11   5  -5    10901.13    10521.93    165.41 o 
  13   5  -5    12399.15    11938.80    331.47 o 
  15   5  -5     4569.03     4341.26    212.03 o 
  17   5  -5     6055.27     5832.91    170.12 o 
  19   5  -5      688.27      734.15     89.15 o 
  21   5  -5     1685.78     1846.94    163.34 o 
 -16   6  -5      551.61      470.07     90.10 o 
 -14   6  -5      598.12      557.11     87.42 o 
 -12   6  -5     3284.30     3230.71    173.69 o 
 -10   6  -5     4463.57     4471.07    200.91 o 
  -8   6  -5      308.32      344.70     61.35 o 
  -6   6  -5     2025.30     2028.30    115.79 o 
  -4   6  -5    11914.74    11743.81    362.33 o 
  -2   6  -5    39553.62    39879.41    639.83 o 
   0   6  -5    45869.94    47091.18    731.37 o 
   2   6  -5    54377.00    54129.96    679.54 o 
   4   6  -5    83688.53    85134.12   1052.72 o 
   6   6  -5    23568.91    23246.06    316.06 o 
   8   6  -5    35560.40    34075.83    451.35 o 
  10   6  -5    10497.00    10614.15    209.70 o 
  12   6  -5     1802.87     1665.78     75.10 o 
  14   6  -5     4191.28     3907.34    126.07 o 
  16   6  -5      278.89      207.85     48.84 o 
  18   6  -5      772.96      817.85     71.69 o 
  20   6  -5     1291.63     1523.16    187.11 o 
 -15   7  -5     3455.20     3110.31    189.79 o 
 -13   7  -5     5381.44     5610.60    249.61 o 
 -11   7  -5     5277.45     5439.21    232.74 o 
  -9   7  -5     9152.74     9102.80    321.69 o 
  -7   7  -5     6479.24     6369.78    240.02 o 
  -5   7  -5     7798.56     7535.76    261.88 o 
  -3   7  -5    31024.90    32333.91    832.41 o 
  -1   7  -5    12303.63    11979.21    218.43 o 
   1   7  -5    15973.21    16181.27    226.00 o 
   3   7  -5     5896.79     5890.42    103.08 o 
   5   7  -5     4045.05     4063.38     81.59 o 
   7   7  -5     3944.64     3969.29    120.67 o 
   9   7  -5     5094.11     5060.10    129.16 o 
  11   7  -5     3893.01     3705.74    112.89 o 
  13   7  -5     4404.95     4586.78    138.13 o 
  15   7  -5     3851.72     3918.16    221.62 o 
  17   7  -5     1632.67     1698.80    217.02 o 
  19   7  -5     2130.25     1972.92    143.40 o 
  21   7  -5     2362.23     2574.47    160.46 o 
 -16   8  -5      845.16      922.13    116.18 o 
 -14   8  -5     1194.93     1186.69    124.61 o 
 -12   8  -5      285.99      319.39     75.15 o 
 -10   8  -5     1070.05      949.35    102.76 o 
  -8   8  -5     5675.78     5874.40    241.56 o 
  -6   8  -5     1484.17     1409.46    108.12 o 
  -4   8  -5     5615.89     5761.67    209.73 o 
  -2   8  -5     5340.68     5242.52    193.24 o 
   0   8  -5    24944.28    25503.54    344.62 o 
   2   8  -5    48806.25    48585.14    621.60 o 
   4   8  -5    14738.15    14214.95    209.24 o 
   6   8  -5    37432.84    36849.14    656.12 o 
   8   8  -5    17868.04    17945.79    348.90 o 
  10   8  -5     8379.25     7746.99    177.66 o 
  12   8  -5     3929.79     3888.91    125.01 o 
  14   8  -5     2394.69     2399.53    104.15 o 
  16   8  -5     6181.72     6179.55    178.92 o 
  18   8  -5      978.56     1154.87     85.93 o 
  20   8  -5      641.43      707.52     83.20 o 
 -15   9  -5     1521.67     1614.97    149.15 o 
 -13   9  -5     2546.00     2398.30    169.09 o 
 -11   9  -5     1307.68     1532.53    127.30 o 
  -9   9  -5     4306.34     4044.71    200.91 o 
  -7   9  -5    10409.87    10623.07    358.12 o 
  -5   9  -5    12387.54    12262.19    381.50 o 
  -3   9  -5     8622.23     9087.85    304.05 o 
  -1   9  -5     5470.48     5289.43    132.62 o 
   1   9  -5    10970.50    11008.00    172.12 o 
   3   9  -5     7198.23     7156.41    131.91 o 
   5   9  -5      875.13      951.90     43.71 o 
   7   9  -5      880.11      874.94     42.04 o 
   9   9  -5     1639.99     1438.37     71.27 o 
  11   9  -5     5320.43     5321.90    146.09 o 
  13   9  -5     4182.92     3836.40    129.32 o 
  15   9  -5      429.45      496.68     60.67 o 
  17   9  -5      895.07      939.73    101.80 o 
  19   9  -5     2680.36     2544.53    128.64 o 
 -16  10  -5     1221.73     1280.63    138.03 o 
 -14  10  -5      985.95      894.14    117.71 o 
 -12  10  -5     2234.36     2195.47    161.42 o 
 -10  10  -5     5483.83     5460.30    246.16 o 
  -8  10  -5     3208.88     3155.17    173.31 o 
  -6  10  -5    16971.82    16470.24    498.45 o 
  -4  10  -5     4048.71     4081.14    184.43 o 
  -2  10  -5     4005.50     4019.40    174.07 o 
   0  10  -5    10161.15    10262.51    209.75 o 
   2  10  -5     2275.07     2140.40     61.38 o 
   4  10  -5      343.92      288.41     26.81 o 
   6  10  -5     2765.65     2671.10     72.97 o 
   8  10  -5     3617.26     3497.92    149.53 o 
  10  10  -5     8522.23     8411.12    195.67 o 
  12  10  -5    10938.71    10088.21    230.20 o 
  14  10  -5     3762.42     3704.20    203.60 o 
  16  10  -5      580.19      600.91     73.81 o 
  18  10  -5     1779.07     1870.40    114.79 o 
  20  10  -5     1369.25     1415.59    112.92 o 
 -15  11  -5     1154.37     1235.00    141.48 o 
 -13  11  -5      627.59      733.10    105.44 o 
 -11  11  -5      345.18      407.96     87.80 o 
  -9  11  -5     1130.31     1117.67    119.24 o 
  -7  11  -5     3211.26     3642.12    193.24 o 
  -5  11  -5     9569.32     9830.54    343.93 o 
  -3  11  -5     7296.70     6989.00    262.26 o 
  -1  11  -5     3515.33     3781.54    109.46 o 
   1  11  -5     7467.56     7206.00    130.84 o 
   3  11  -5     7804.19     7680.52    139.20 o 
   5  11  -5     4927.01     4857.57    119.11 o 
   7  11  -5    13256.93    12763.74    305.36 o 
   9  11  -5     9629.94     9521.75    214.61 o 
  11  11  -5     4138.86     3990.64    132.36 o 
  13  11  -5     7760.16     7640.84    199.66 o 
  15  11  -5     1582.52     1513.88     94.74 o 
  17  11  -5     1787.47     1578.18    129.60 o 
  19  11  -5      701.52      788.85     83.48 o 
 -16  12  -5      857.62      878.03    120.78 o 
 -14  12  -5     1810.13     1924.77    170.62 o 
 -12  12  -5     5040.50     5335.69    266.48 o 
 -10  12  -5     6623.12     6720.22    294.08 o 
  -8  12  -5     2714.46     2580.04    167.17 o 
  -6  12  -5     2666.91     2542.47    160.27 o 
  -4  12  -5     6690.13     7125.12    277.21 o 
  -2  12  -5    11423.19    11436.31    239.54 o 
   0  12  -5     5503.65     5474.87    140.78 o 
   2  12  -5     7247.31     7134.84    132.64 o 
   4  12  -5     2353.34     2360.36     70.74 o 
   6  12  -5      980.18      906.74     48.69 o 
   8  12  -5      429.40      520.75     79.94 o 
  10  12  -5     1343.16     1310.08    155.86 o 
  12  12  -5     5068.12     4950.16    154.65 o 
  14  12  -5      539.77      438.58     89.91 o 
  16  12  -5     1488.03     1338.46     95.84 o 
  18  12  -5     2837.85     2838.32    136.98 o 
 -15  13  -5      242.03      190.94     87.42 o 
 -13  13  -5       83.43       58.66     74.00 o 
 -11  13  -5       42.78       57.13     59.81 o 
  -9  13  -5      240.44      192.86     71.70 o 
  -7  13  -5      920.80     1009.93    109.28 o 
  -5  13  -5     4460.64     4568.08    215.87 o 
  -3  13  -5     4553.68     4309.89    188.45 o 
  -1  13  -5    11994.49    11452.47    240.36 o 
   1  13  -5     8665.17     8379.48    192.60 o 
   3  13  -5    17036.99    16697.23    255.04 o 
   5  13  -5    31557.84    31390.94    433.26 o 
   7  13  -5    16497.19    16074.83    310.23 o 
   9  13  -5     6043.55     5786.51    159.81 o 
  11  13  -5     3349.32     3575.57    287.95 o 
  13  13  -5     2951.04     2800.94    152.79 o 
  15  13  -5     2655.94     2461.96    167.17 o 
  17  13  -5      988.02     1009.44     91.50 o 
 -14  14  -5     2085.03     2318.55    189.03 o 
 -12  14  -5     3925.99     4141.72    243.47 o 
 -10  14  -5     5420.95     6089.11    288.72 o 
  -8  14  -5     5233.25     5499.79    268.01 o 
  -6  14  -5     3202.75     3100.73    187.11 o 
  -4  14  -5     8089.91     8597.07    325.52 o 
  -2  14  -5    10208.55     9960.36    222.07 o 
   0  14  -5     2827.73     2793.53     99.32 o 
   2  14  -5     2386.87     2455.85     92.68 o 
   4  14  -5     1345.44     1438.00    105.51 o 
   6  14  -5      461.21      456.61     80.90 o 
   8  14  -5      179.59      149.94     42.13 o 
  10  14  -5     2580.51     2595.64    109.63 o 
  12  14  -5      996.10      973.54     77.90 o 
  14  14  -5     3417.45     3314.96    137.35 o 
  16  14  -5     3629.55     3758.59    155.69 o 
 -11  15  -5      193.11      159.50     83.59 o 
  -9  15  -5      115.84       95.86     68.63 o 
  -7  15  -5      540.34      647.98     98.92 o 
  -5  15  -5     2928.70     2761.40    176.37 o 
  -3  15  -5     9299.04     9411.46    358.50 o 
  -1  15  -5     9696.44     9340.91    345.46 o 
   1  15  -5     8421.02     8087.40    194.20 o 
   3  15  -5    10079.24     9877.08    223.00 o 
   5  15  -5    14301.80    14173.21    289.23 o 
   7  15  -5     9572.48     9574.09    219.28 o 
   9  15  -5     4303.33     4059.34    136.53 o 
  11  15  -5     2674.62     2701.90    235.80 o 
  13  15  -5     3285.31     3069.24    132.04 o 
  15  15  -5     1510.41     1476.39    102.73 o 
 -10  16  -5     4688.73     5283.54    283.73 o 
  -8  16  -5     3214.86     3054.33    203.60 o 
  -6  16  -5     2621.72     2732.64    187.11 o 
  -4  16  -5     3016.07     2782.49    183.28 o 
  -2  16  -5     3235.53     3304.71    192.86 o 
   0  16  -5     1890.12     1973.09    141.10 o 
   2  16  -5     1314.94     1275.64    116.18 o 
   4  16  -5      310.37      319.14     43.95 o 
   6  16  -5      311.00      209.73     57.13 o 
   8  16  -5      472.84      517.99     60.05 o 
  10  16  -5      797.31      720.27     71.89 o 
  12  16  -5      622.04      673.24     73.37 o 
  14  16  -5     3450.82     3554.69    182.70 o 
  -9  17  -5      320.00      291.40     92.40 o 
  -7  17  -5     1290.69     1216.98    141.87 o 
  -5  17  -5      747.39      843.53    118.48 o 
  -3  17  -5     2026.52     2343.85    170.24 o 
  -1  17  -5     5702.72     5689.20    263.79 o 
   1  17  -5     3880.98     3690.05    196.31 o 
   3  17  -5     3213.83     3171.66    181.36 o 
   5  17  -5     4788.73     4815.31    148.13 o 
   7  17  -5     4120.71     4298.54    192.86 o 
   9  17  -5     2863.98     2710.02    157.97 o 
  11  17  -5     1058.16     1042.99     92.60 o 
  13  17  -5     1267.76     1171.34     93.64 o 
  -8  18  -5      561.36      498.06    106.21 o 
  -6  18  -5      543.96      705.11    114.26 o 
  -4  18  -5      784.61      786.78    113.49 o 
  -2  18  -5     1484.31     1547.10    140.72 o 
   0  18  -5      328.99      439.40     85.89 o 
   2  18  -5      488.52      445.54     85.12 o 
   4  18  -5      836.13      887.62    104.67 o 
   8  18  -5      472.56      607.72     86.65 o 
  10  18  -5       29.55       36.43     59.43 o 
  12  18  -5      724.04      757.26    108.89 o 
  -5  19  -5      889.75     1002.65    129.21 o 
  -3  19  -5     1382.91     1342.36    142.25 o 
  -1  19  -5     1476.09     1406.77    141.87 o 
   1  19  -5      465.46      433.27     91.64 o 
   3  19  -5       75.29       78.60     66.33 o 
  11  19  -5      989.90     1013.77    123.85 o 
  -2  20  -5       58.44       33.36     61.35 o 
   0  20  -5      536.73      566.70    101.61 o 
   2  20  -5      912.38      811.32    110.04 o 
   4  20  -5      428.77      453.20     89.72 o 
   1  21  -5      796.46      916.76    120.78 o 
   3  21  -5      450.07      445.92     95.86 o 
 -14   0  -4      138.84       49.08     48.69 o 
 -12   0  -4      427.28      519.92     67.87 o 
 -10   0  -4     3698.23     3757.14    163.72 o 
  -8   0  -4    12039.61    11891.62    226.28 o 
  -6   0  -4    68688.72    70613.26   1093.26 o 
  -4   0  -4    75222.98    72633.97   1112.73 o 
   4   0  -4    62191.66    62251.88   1255.32 o 
   6   0  -4   100958.84   101929.08   2052.84 o 
   8   0  -4    89063.55    89808.72   1294.87 o 
  10   0  -4    77709.17    77420.95   1135.85 o 
  12   0  -4    13333.05    13172.75    242.23 o 
  14   0  -4    12217.62    11935.82    234.45 o 
  16   0  -4     2390.95     2290.38     90.59 o 
  18   0  -4     1870.55     1929.38    131.51 o 
  20   0  -4      142.73       31.44     60.96 o 
  22   0  -4      281.13      167.56     74.00 o 
 -13   1  -4    16740.04    16954.80    353.00 o 
 -11   1  -4    23641.30    23297.91    446.80 o 
  -9   1  -4    15960.35    15892.01    240.23 o 
  -7   1  -4    23872.80    23098.03    325.81 o 
  -5   1  -4    44064.67    45016.78    716.98 o 
  -3   1  -4    18473.39    18327.79    312.48 o 
  -1   1  -4   103912.90   103993.48   1566.17 o 
   1   1  -4    17806.64    17504.61    289.11 o 
   3   1  -4    10977.67    11798.87    132.00 o 
   5   1  -4    14662.06    15124.36    194.95 o 
   7   1  -4     3620.45     3733.99     68.61 o 
   9   1  -4    21624.03    21843.14    287.47 o 
  11   1  -4    25465.07    25185.27    288.22 o 
  13   1  -4    16409.47    15980.86    203.55 o 
  15   1  -4    11694.48    11620.17    187.66 o 
  17   1  -4     7345.47     7544.29    129.64 o 
  19   1  -4     7164.62     7704.31    199.36 o 
  21   1  -4     2784.32     2810.86    171.39 o 
 -14   2  -4     1096.71     1098.89    101.99 o 
 -12   2  -4      198.81      241.95     29.48 o 
 -10   2  -4        3.86       61.82     18.43 o 
  -8   2  -4     3157.69     3040.91    140.33 o 
  -6   2  -4    17165.57    17529.63    463.56 o 
  -4   2  -4    62127.48    61669.09   1485.76 o 
  -2   2  -4    31909.11    31314.01    759.94 o 
   0   2  -4    51738.93    51752.27   1226.56 o 
   2   2  -4    65707.14    65798.34    803.77 o 
   4   2  -4    55780.70    55863.16    806.85 o 
   6   2  -4    41104.91    41031.98    606.41 o 
   8   2  -4    46677.15    46229.82    564.39 o 
  10   2  -4    30891.03    30663.44    394.80 o 
  12   2  -4    22809.55    22926.39    269.97 o 
  14   2  -4     9098.38     9025.41    135.77 o 
  16   2  -4     1796.05     1809.66     58.26 o 
  18   2  -4      491.03      414.93     43.31 o 
  20   2  -4       59.63       55.56     78.98 o 
  22   2  -4       27.31      -11.12     61.35 o 
 -15   3  -4     4875.09     5314.22    227.37 o 
 -13   3  -4     6562.95     6454.88    160.91 o 
 -11   3  -4     4232.90     4185.55     98.69 o 
  -9   3  -4    10771.47     9959.75    320.92 o 
  -7   3  -4    23951.79    22966.16    624.98 o 
  -3   3  -4    29535.25    29178.35    741.92 o 
  -1   3  -4    67179.08    69304.91   1631.07 o 
   1   3  -4    31754.66    33546.94    523.10 o 
   3   3  -4     2121.83     1910.06     39.56 o 
   5   3  -4     6325.09     6497.48    101.95 o 
   7   3  -4     1196.56     1257.34     36.86 o 
   9   3  -4     4504.05     4664.72    105.68 o 
  11   3  -4    13655.41    13403.41    198.96 o 
  13   3  -4     2689.73     2575.68     83.25 o 
  15   3  -4    13059.60    13029.53    253.08 o 
  17   3  -4     3981.51     4224.25    108.63 o 
  19   3  -4     2040.09     2259.86    107.73 o 
  21   3  -4     3944.59     4321.54    230.44 o 
 -14   4  -4      208.44      126.91     57.13 o 
 -12   4  -4     3541.04     3545.60     92.39 o 
 -10   4  -4     1235.79     1078.18     93.55 o 
  -8   4  -4     5414.80     5623.64    208.58 o 
  -6   4  -4     6748.42     7072.20    225.07 o 
  -4   4  -4    33454.20    33749.50    859.63 o 
  -2   4  -4    40285.48    41612.70   1044.82 o 
   0   4  -4    36677.30    37208.47    742.11 o 
   2   4  -4    37362.95    38627.29    484.04 o 
   4   4  -4    68999.66    68042.66    950.90 o 
   6   4  -4    37687.20    37090.20    473.81 o 
   8   4  -4    10585.82    10742.68    160.88 o 
  10   4  -4    11731.37    12030.22    176.76 o 
  12   4  -4     4169.46     4129.13     91.73 o 
  14   4  -4     1259.11     1347.66     49.04 o 
  16   4  -4     2314.89     2434.10     67.05 o 
  18   4  -4      400.54      301.37     50.38 o 
  20   4  -4      870.57      951.27    116.94 o 
  22   4  -4      607.00      646.45    108.51 o 
 -15   5  -4      161.74       74.77     57.51 o 
 -13   5  -4     2548.40     2606.11    156.44 o 
 -11   5  -4      846.71      920.98     96.24 o 
  -9   5  -4     2865.85     2869.14    139.18 o 
  -7   5  -4     8168.00     8695.99    278.75 o 
  -5   5  -4     2126.96     2030.98    105.82 o 
  -3   5  -4    20286.29    19677.56    526.44 o 
  -1   5  -4    36210.80    36751.03    591.95 o 
   1   5  -4     3621.82     3731.24     67.78 o 
   3   5  -4    30481.80    31464.25    402.95 o 
   5   5  -4    30264.80    29900.70    389.27 o 
   7   5  -4     5266.63     5117.99     74.21 o 
   9   5  -4      838.03      894.27     36.61 o 
  11   5  -4     1375.48     1401.68     50.31 o 
  13   5  -4     1861.59     2010.15     67.02 o 
  15   5  -4     3498.61     3571.11    104.04 o 
  17   5  -4     2286.28     2141.72    112.34 o 
  19   5  -4      920.50      964.60     79.83 o 
  21   5  -4      691.80      864.61    121.16 o 
 -14   6  -4     1771.04     1776.77    138.03 o 
 -12   6  -4     3239.19     3180.86    168.71 o 
 -10   6  -4     3808.85     3798.17    176.37 o 
  -8   6  -4     1642.89     1649.86    105.82 o 
  -6   6  -4    14834.10    15030.11    430.20 o 
  -4   6  -4    17263.83    17048.82    474.68 o 
  -2   6  -4    32305.53    33414.39    847.36 o 
   0   6  -4    23656.34    24656.97    404.78 o 
   2   6  -4     4145.02     4227.37     78.28 o 
   4   6  -4     6661.94     6746.70    111.80 o 
   6   6  -4     4219.91     4223.65     81.35 o 
   8   6  -4     8225.83     7947.66    136.62 o 
  10   6  -4      508.04      504.10     29.62 o 
  12   6  -4     2723.18     2527.86    119.24 o 
  14   6  -4    10796.86    10776.86    234.92 o 
  16   6  -4     4005.24     3901.15    133.92 o 
  18   6  -4     1485.52     1365.09     87.83 o 
  20   6  -4      604.23      545.55     70.49 o 
 -15   7  -4      136.69       88.19     59.81 o 
 -13   7  -4      100.20       88.57     57.90 o 
 -11   7  -4     2186.69     2114.57    141.10 o 
  -9   7  -4      230.08      249.99     58.28 o 
  -7   7  -4     3838.36     3662.06    166.40 o 
  -5   7  -4     4372.17     4505.58    181.36 o 
  -3   7  -4    44516.94    46166.98   1129.18 o 
  -1   7  -4    31549.18    32190.83    526.90 o 
   1   7  -4    15863.37    15951.63    221.40 o 
   3   7  -4    21753.63    21668.53    293.63 o 
   5   7  -4    34787.92    33983.81    458.36 o 
   7   7  -4    10604.93    10183.35    160.75 o 
   9   7  -4     5039.29     4908.53    168.71 o 
  11   7  -4     8293.14     7812.83    179.07 o 
  13   7  -4    13673.17    12938.60    264.74 o 
  15   7  -4      725.93      763.58    142.44 o 
  17   7  -4     1102.14     1196.70     84.06 o 
  19   7  -4       85.24      126.32     53.16 o 
  21   7  -4       65.52       -5.37     69.78 o 
 -16   8  -4     1987.43     1901.00    153.75 o 
 -14   8  -4     4561.24     4523.99    225.07 o 
 -12   8  -4     7043.72     7469.43    291.02 o 
 -10   8  -4    10549.00    10569.00    350.06 o 
  -8   8  -4     3672.36     3649.02    174.46 o 
  -6   8  -4     8351.54     8027.69    285.27 o 
  -4   8  -4    11710.87    11716.97    357.35 o 
  -2   8  -4    12305.84    12853.43    372.69 o 
   0   8  -4     1280.49     1307.38     43.18 o 
   2   8  -4     2347.01     2319.63     58.35 o 
   4   8  -4     9211.62     8766.02    142.18 o 
   6   8  -4      251.37      239.41     24.24 o 
   8   8  -4     1137.46     1163.02     44.74 o 
  10   8  -4     2087.49     2028.04     81.49 o 
  12   8  -4     4949.12     4730.85    136.49 o 
  14   8  -4     8077.38     8241.50    204.29 o 
  16   8  -4     3847.78     3943.42    158.35 o 
  18   8  -4     2504.29     2531.91    119.02 o 
  20   8  -4     1146.49     1082.34     92.97 o 
 -15   9  -4      170.12      171.77     76.68 o 
 -13   9  -4     1178.15     1285.23    126.15 o 
 -11   9  -4      463.55      448.22     80.90 o 
  -9   9  -4     3501.67     3466.89    180.59 o 
  -7   9  -4     5413.46     5797.71    232.35 o 
  -5   9  -4    13944.83    14180.45    423.30 o 
  -3   9  -4    29628.04    30173.33    781.80 o 
  -1   9  -4    18245.66    18137.48    329.17 o 
   1   9  -4    22829.17    22814.80    314.89 o 
   3   9  -4    20928.34    20919.75    294.86 o 
   5   9  -4    43033.13    43065.62    561.15 o 
   7   9  -4    24722.80    24417.80    344.23 o 
   9   9  -4     2618.30     2679.96     93.35 o 
  11   9  -4     6287.07     6266.77    163.82 o 
  13   9  -4     5142.38     4865.23    148.71 o 
  15   9  -4     1977.46     1835.38     98.11 o 
  17   9  -4     2221.67     2295.65    114.95 o 
  19   9  -4      295.50      358.78     67.16 o 
 -16  10  -4      847.06      792.91    118.09 o 
 -14  10  -4     2569.77     2805.11    185.19 o 
 -12  10  -4     5588.94     5708.76    263.03 o 
 -10  10  -4     7109.21     6739.01    276.83 o 
  -8  10  -4     4800.97     4963.39    219.70 o 
  -6  10  -4     7122.00     7159.24    268.39 o 
  -4  10  -4    18381.73    18051.09    521.07 o 
  -2  10  -4     9733.14     9609.84    201.29 o 
   0  10  -4     1307.85     1258.29     55.73 o 
   2  10  -4      453.82      450.20     29.37 o 
   4  10  -4     6178.30     6233.65    117.23 o 
   6  10  -4     3878.76     3942.11     92.87 o 
   8  10  -4     3158.38     3355.67     82.74 o 
  10  10  -4    13934.55    13519.50    440.36 o 
  12  10  -4     4527.43     4468.51    141.57 o 
  14  10  -4     3740.61     3666.92    135.21 o 
  16  10  -4     2094.89     2051.75    109.39 o 
  18  10  -4     1055.64      999.46     85.24 o 
  20  10  -4     2079.11     2281.78    129.21 o 
 -15  11  -4      285.49      340.86     92.02 o 
 -13  11  -4     1376.56     1453.17    140.72 o 
 -11  11  -4     5688.96     5535.84    254.59 o 
  -9  11  -4     1341.24     1444.73    129.60 o 
  -7  11  -4     1578.08     1550.17    125.00 o 
  -5  11  -4     4815.15     4889.39    211.27 o 
  -3  11  -4    11283.48    11275.67    231.55 o 
  -1  11  -4     9259.20     9372.19    197.46 o 
   1  11  -4    17155.65    16724.36    309.71 o 
   3  11  -4    14225.09    14194.47    216.40 o 
   5  11  -4     1783.43     1772.25     59.77 o 
   7  11  -4     2859.88     2899.44     80.12 o 
   9  11  -4     7931.70     7736.96    185.71 o 
  11  11  -4     4378.39     4407.05    137.18 o 
  13  11  -4     2113.62     2143.87    120.39 o 
  15  11  -4     1747.52     1603.89     98.63 o 
  17  11  -4      865.49      908.08     83.33 o 
  19  11  -4      217.86      266.07     67.87 o 
 -16  12  -4      635.34      468.92     97.39 o 
 -14  12  -4     1068.50     1044.44    130.36 o 
 -12  12  -4      612.52      588.93     96.62 o 
 -10  12  -4     1463.92     1381.08    130.36 o 
  -8  12  -4     1502.29     1538.29    128.06 o 
  -6  12  -4    11075.39    10839.32    366.55 o 
  -4  12  -4    13843.49    13244.19    271.22 o 
  -2  12  -4     2840.79     2945.53     95.44 o 
   0  12  -4     3085.84     2951.15    107.55 o 
   2  12  -4      581.17      611.64     44.10 o 
   4  12  -4     1378.59     1706.50    196.27 o 
   6  12  -4     9010.13     8638.91    156.47 o 
   8  12  -4     5658.91     5735.44    151.17 o 
  10  12  -4     1760.70     1703.38     87.32 o 
  12  12  -4     3831.24     3746.54    133.19 o 
  14  12  -4     1314.44     1380.28     90.31 o 
  16  12  -4       86.81      125.34     53.94 o 
  18  12  -4      513.05      651.02     80.56 o 
 -15  13  -4      382.42      564.01    106.21 o 
 -13  13  -4      539.06      560.18     99.69 o 
 -11  13  -4      423.96      503.43     96.62 o 
  -9  13  -4     1295.59     1239.22    122.69 o 
  -7  13  -4     1877.70     2023.31    148.00 o 
  -5  13  -4     3796.21     3881.76    200.15 o 
  -3  13  -4     1610.33     1467.22     70.92 o 
  -1  13  -4       95.09      127.91     31.03 o 
   1  13  -4      771.49      795.92     52.84 o 
   3  13  -4     8008.68     7860.04    179.82 o 
   5  13  -4     6645.25     6817.81    136.50 o 
   7  13  -4      294.62      424.38     39.93 o 
   9  13  -4     1688.28     1433.83     79.65 o 
  11  13  -4     1347.15     1216.36     81.79 o 
  13  13  -4      461.60      496.95     61.63 o 
  15  13  -4     2131.76     2216.21    156.63 o 
  17  13  -4      146.56      138.61     58.29 o 
 -14  14  -4      114.73       19.17     68.25 o 
 -12  14  -4      121.73      -33.36     66.33 o 
 -10  14  -4      292.01      171.01     77.07 o 
  -8  14  -4      621.97      639.93    100.07 o 
  -6  14  -4      204.90      301.75     75.15 o 
  -4  14  -4     2962.00     2700.05    166.02 o 
  -2  14  -4      951.74      953.57    100.84 o 
   0  14  -4      658.08      652.25     50.02 o 
   2  14  -4      157.06      156.56     31.81 o 
   4  14  -4     1147.77     1212.61     88.57 o 
   6  14  -4     1738.50     1665.62     99.96 o 
   8  14  -4      159.02      131.29     38.79 o 
  10  14  -4      117.65      138.01     42.42 o 
  12  14  -4     1225.00     1207.44     84.76 o 
  14  14  -4      386.49      404.15     63.76 o 
  16  14  -4      136.54      203.42     90.87 o 
 -13  15  -4        5.79        3.07     57.90 o 
 -11  15  -4       52.03       -2.30     65.95 o 
  -9  15  -4       36.55       -8.44     62.88 o 
  -7  15  -4       69.59       12.27     53.68 o 
  -5  15  -4      348.80      391.86     87.04 o 
  -3  15  -4      639.31      476.21     86.27 o 
  -1  15  -4      601.49      661.02     87.80 o 
   1  15  -4      912.42      948.04     87.42 o 
   3  15  -4     1595.90     1524.84     77.34 o 
   5  15  -4       39.92       26.69     41.79 o 
   7  15  -4      287.38      390.60    108.89 o 
   9  15  -4       91.10       26.96     47.16 o 
  11  15  -4       29.81      106.47     45.86 o 
  13  15  -4      371.76      361.63     89.53 o 
  15  15  -4      160.39      167.80     65.57 o 
 -12  16  -4      149.63      186.34     87.04 o 
 -10  16  -4      120.74      129.98     78.60 o 
  -8  16  -4     1195.11     1583.15    155.67 o 
  -6  16  -4     1354.71     1374.95    140.33 o 
  -4  16  -4      636.48      673.29     97.39 o 
  -2  16  -4      949.32     1092.37    112.34 o 
   0  16  -4     1563.06     1557.84    123.85 o 
   2  16  -4      632.95      470.46     78.60 o 
   4  16  -4      163.31      217.37     47.54 o 
   6  16  -4     1073.98     1124.79    146.85 o 
   8  16  -4      822.16      852.35     88.95 o 
  10  16  -4       58.13      -12.65     37.01 o 
  12  16  -4     1994.31     2147.18    112.05 o 
  14  16  -4       78.42       30.14     51.95 o 
  -9  17  -4      680.29      602.74    113.88 o 
  -7  17  -4     1140.08     1216.60    139.18 o 
  -5  17  -4     2794.93     2912.08    197.08 o 
  -3  17  -4      623.91      638.01    101.99 o 
  -1  17  -4     1281.01     1140.29    121.16 o 
   1  17  -4     3189.24     3142.90    182.89 o 
   3  17  -4     5891.63     5379.78    240.02 o 
   5  17  -4     3811.16     3801.62    196.31 o 
   7  17  -4      230.41      187.49     57.13 o 
   9  17  -4      826.67      971.59    103.52 o 
  11  17  -4     1475.43     1463.52    129.98 o 
  13  17  -4      399.90      373.07     69.67 o 
  -8  18  -4     2300.61     2370.31    187.11 o 
  -6  18  -4     2048.85     2017.56    167.94 o 
  -4  18  -4      711.57      845.06    116.56 o 
  -2  18  -4     1731.61     1645.64    142.63 o 
   0  18  -4      755.98      553.28     94.71 o 
   2  18  -4       25.61       11.89     53.68 o 
   4  18  -4     1069.24     1091.22    114.26 o 
  10  18  -4      514.37      533.34     91.25 o 
  12  18  -4     1424.93     1647.94    149.15 o 
  -7  19  -4     1151.32      969.67    132.28 o 
  -5  19  -4     2462.08     2576.21    193.63 o 
  -3  19  -4     2222.22     2484.95    183.66 o 
  -1  19  -4      647.21      773.74    110.81 o 
   1  19  -4     3810.30     3512.52    206.28 o 
   3  19  -4     3775.08     3932.37    210.88 o 
   5  19  -4     1330.40     1346.58    125.76 o 
  -4  20  -4      728.72      672.90    115.03 o 
  -2  20  -4      991.13      888.77    123.46 o 
   0  20  -4      993.64     1012.23    124.61 o 
   2  20  -4      463.30      460.87     91.64 o 
   4  20  -4       46.40       24.16     59.05 o 
  -1  21  -4      815.90     1034.09    129.60 o 
   1  21  -4      927.41      865.77    116.94 o 
   3  21  -4     1802.44     1971.55    162.95 o 
 -13   1  -3     2361.73     2688.50    100.40 o 
 -11   1  -3     2436.32     2414.07     87.16 o 
  -9   1  -3     1122.56     1181.93     43.92 o 
  -7   1  -3     2528.42     2623.55     63.09 o 
  -5   1  -3    12354.47    12461.19    342.78 o 
  -3   1  -3    13023.09    13633.31    304.05 o 
  -1   1  -3     9034.04     8939.85    202.45 o 
   1   1  -3     4020.17     3885.71     71.17 o 
   3   1  -3    20423.62    20995.77    266.79 o 
   5   1  -3     8011.41     8246.99    115.48 o 
   7   1  -3     1927.42     1968.53     46.10 o 
   9   1  -3    23263.03    23415.35    261.57 o 
  11   1  -3     2535.36     2605.55     56.95 o 
  13   1  -3     1848.72     1941.09     53.85 o 
  15   1  -3     2280.88     2244.02     64.93 o 
  17   1  -3     1188.21     1191.57     59.90 o 
  19   1  -3      386.87      516.17     61.88 o 
  21   1  -3      536.50      519.15    105.06 o 
 -14   2  -3       97.54       90.87     47.93 o 
 -12   2  -3      528.86      558.67     45.68 o 
 -10   2  -3     6543.11     6109.94    117.12 o 
  -8   2  -3    36005.50    34943.47    883.79 o 
  -6   2  -3     4375.17     4118.33    152.22 o 
  -4   2  -3     2855.66     2787.47    105.06 o 
  -2   2  -3     1465.44     1749.17     74.77 o 
   0   2  -3    39349.71    40536.05    947.05 o 
   2   2  -3   102507.84   102403.09   1875.76 o 
   4   2  -3     8984.42    10175.69    688.82 o 
   6   2  -3    32258.73    32078.54    391.56 o 
   8   2  -3     9125.16     8847.24    134.30 o 
  10   2  -3     5682.96     5465.17    100.61 o 
  12   2  -3     9492.77     9336.89    137.41 o 
  14   2  -3     3586.06     3556.46     75.77 o 
  16   2  -3      939.93      897.04     60.42 o 
  18   2  -3     2831.56     2961.80    123.46 o 
  20   2  -3     1018.36      985.35     90.68 o 
  22   2  -3       13.01       35.27     65.95 o 
 -13   3  -3     6767.79     6894.08    155.67 o 
 -11   3  -3     9254.14     9137.10    160.94 o 
  -9   3  -3     3471.71     3217.67    140.72 o 
  -7   3  -3     1972.71     1897.55     97.01 o 
  -5   3  -3    37338.49    38102.86    932.86 o 
  -3   3  -3    16574.04    16998.98    451.67 o 
  -1   3  -3    19753.54    20886.49    552.13 o 
   1   3  -3    15592.32    15625.78    255.71 o 
   3   3  -3    39561.14    42313.59    523.08 o 
   5   3  -3    19835.59    19868.88    320.28 o 
   7   3  -3     3738.65     4043.15     59.39 o 
   9   3  -3    19155.90    18590.27    251.50 o 
  11   3  -3    11497.03    11591.68    178.99 o 
  13   3  -3     9994.84     9677.65    139.30 o 
  15   3  -3     7671.04     8108.11    129.54 o 
  17   3  -3     3457.81     3377.73    156.39 o 
  19   3  -3      862.42      871.06     70.24 o 
  21   3  -3     1454.98     1859.98    159.89 o 
 -14   4  -3     3724.72     3677.01    175.22 o 
 -12   4  -3     1958.91     2074.86     65.89 o 
 -10   4  -3       90.77      178.67     42.56 o 
  -8   4  -3    18920.10    19217.07    526.05 o 
  -6   4  -3    51159.57    53947.75   1310.53 o 
  -4   4  -3    41500.86    41786.77   1059.39 o 
  -2   4  -3    40311.72    39764.23    969.29 o 
   0   4  -3     8030.88     7477.64    141.46 o 
   2   4  -3    39401.19    40862.29    519.30 o 
   4   4  -3   155203.39   156250.06   1908.61 o 
   6   4  -3    51384.42    52167.61    559.93 o 
   8   4  -3     4901.15     4601.07     69.45 o 
  10   4  -3     7655.96     7558.40    125.31 o 
  12   4  -3    10927.80    10906.83    174.82 o 
  14   4  -3     4050.23     4058.10     82.18 o 
  16   4  -3      198.09      158.11     51.00 o 
  18   4  -3      886.24      928.97     95.09 o 
  20   4  -3      721.61      815.15    108.51 o 
  22   4  -3      105.73      162.57     81.29 o 
 -15   5  -3     5845.12     5880.91    249.61 o 
 -13   5  -3    12092.90    11799.40    388.41 o 
 -11   5  -3    10194.52    10108.13    331.28 o 
  -9   5  -3    12257.99    12583.12    362.33 o 
  -7   5  -3    26533.90    26264.35    695.91 o 
  -5   5  -3    32731.23    31881.09    817.07 o 
  -3   5  -3     3419.89     3192.36    126.15 o 
  -1   5  -3     8742.12     8507.42    149.51 o 
   1   5  -3     5919.94     5749.04     90.96 o 
   3   5  -3    28772.81    30202.49    385.86 o 
   5   5  -3    38958.83    40812.41    516.27 o 
   7   5  -3    24940.99    25810.05    287.34 o 
   9   5  -3     1211.79     1263.10     34.57 o 
  11   5  -3     2597.86     2615.29     67.94 o 
  13   5  -3    10500.31    10260.79    171.04 o 
  15   5  -3     7355.86     6969.91    177.24 o 
  17   5  -3     4168.47     4375.09    145.27 o 
  19   5  -3     2548.27     2766.00    179.06 o 
  21   5  -3     1267.99     1280.63    139.18 o 
 -14   6  -3     2187.79     2277.14    148.77 o 
 -12   6  -3      527.22      490.01     74.77 o 
 -10   6  -3      379.07      421.38     61.73 o 
  -8   6  -3     2168.17     2082.74    116.18 o 
  -6   6  -3    19506.20    20115.81    554.81 o 
  -4   6  -3    38064.41    38098.26    966.22 o 
  -2   6  -3    53968.44    54934.67   1393.35 o 
   0   6  -3    37139.46    36572.29    469.78 o 
   2   6  -3   118798.09   124313.77   1497.05 o 
   4   6  -3    74725.03    75694.40    930.12 o 
   6   6  -3    20182.85    20682.82    281.56 o 
   8   6  -3     8437.36     8678.43    116.02 o 
  10   6  -3    13856.95    13603.43    200.67 o 
  12   6  -3    11616.12    11660.67    237.43 o 
  14   6  -3     7577.93     7585.06    187.24 o 
  16   6  -3     2062.39     1993.85    116.75 o 
  18   6  -3      232.76      192.29     49.34 o 
  20   6  -3      176.74      231.20     85.50 o 
 -15   7  -3     3663.59     3634.83    194.01 o 
 -13   7  -3     7233.50     7124.35    279.90 o 
 -11   7  -3     9314.88     9436.38    321.69 o 
  -9   7  -3    15161.60    14424.69    439.02 o 
  -7   7  -3    21796.28    22399.85    611.56 o 
  -5   7  -3    11497.87    10685.95    325.14 o 
  -3   7  -3     4286.28     3889.42    154.90 o 
  -1   7  -3     3541.40     3505.24    135.73 o 
   1   7  -3      581.42      573.06     40.25 o 
   3   7  -3    11029.05    11075.77    164.41 o 
   5   7  -3      400.19      448.65     45.38 o 
   7   7  -3      264.19      319.05     22.95 o 
   9   7  -3     6140.19     6032.81    110.55 o 
  11   7  -3     8961.35     8756.78    193.44 o 
  13   7  -3     5869.31     6028.21    205.90 o 
  15   7  -3     1382.69     1446.23     85.38 o 
  17   7  -3     3053.39     3119.72    127.60 o 
  19   7  -3     3485.50     3808.21    148.30 o 
  21   7  -3     2000.93     1804.38    159.12 o 
 -14   8  -3      534.20      489.25     83.20 o 
 -12   8  -3      410.64      312.49     70.55 o 
 -10   8  -3      627.50      564.40     76.68 o 
  -8   8  -3    11129.10    10563.64    347.38 o 
  -6   8  -3     9261.76     9572.11    307.89 o 
  -4   8  -3    35226.11    35048.14    869.98 o 
  -2   8  -3     5617.69     5544.27    203.21 o 
   0   8  -3     9673.64     9411.37    239.06 o 
   2   8  -3    36108.23    36347.09    467.31 o 
   4   8  -3     6263.23     6156.73    107.69 o 
   6   8  -3    41576.45    40127.18    737.77 o 
   8   8  -3    24285.05    24050.29    336.89 o 
  10   8  -3     5326.67     5167.51    170.62 o 
  12   8  -3     4140.44     4107.67    128.44 o 
  14   8  -3     1164.82     1136.38    117.14 o 
  16   8  -3     2904.60     2886.98    123.03 o 
  18   8  -3      678.93      679.37     75.21 o 
  20   8  -3      312.18      373.45     99.69 o 
 -15   9  -3     2696.93     2636.79    176.76 o 
 -13   9  -3     2592.13     2756.80    170.24 o 
 -11   9  -3      204.07      155.67     61.35 o 
  -9   9  -3     5984.21     6271.24    247.31 o 
  -7   9  -3     8403.08     8683.34    299.45 o 
  -5   9  -3     3310.00     3629.08    162.19 o 
  -3   9  -3    15407.88    16319.17    470.46 o 
  -1   9  -3    14385.98    14769.98    271.81 o 
   1   9  -3    12079.83    12289.96    213.42 o 
   3   9  -3    16662.00    16895.26    240.26 o 
   5   9  -3     4206.26     4345.28     91.55 o 
   7   9  -3     2759.32     2842.62    189.77 o 
   9   9  -3     6477.21     6060.95    292.36 o 
  11   9  -3     9541.86     9151.24    206.59 o 
  13   9  -3     5782.80     5530.83    262.45 o 
  15   9  -3      561.91      573.35     61.40 o 
  17   9  -3     2449.99     2351.77    115.63 o 
  19   9  -3     2386.96     2369.16    123.34 o 
 -16  10  -3     2881.37     3091.14    199.38 o 
 -14  10  -3     2953.94     3131.78    192.48 o 
 -12  10  -3     3896.89     4085.35    210.88 o 
 -10  10  -3     3674.08     3874.85    198.23 o 
  -8  10  -3     1399.90     1422.49    116.56 o 
  -6  10  -3     2225.99     2196.24    134.58 o 
  -4  10  -3     3675.92     3692.35    171.39 o 
  -2  10  -3     5512.42     5423.86    129.34 o 
   0  10  -3     9309.21     8796.28    181.98 o 
   2  10  -3     7881.21     7758.18    133.16 o 
   4  10  -3     9023.41     8770.12    195.78 o 
   6  10  -3     6649.85     6654.24    163.13 o 
   8  10  -3     5358.61     5205.93    176.91 o 
  10  10  -3    11602.17    11856.69    243.42 o 
  12  10  -3     3848.53     3485.00    165.83 o 
  14  10  -3     1676.80     1685.36     93.39 o 
  16  10  -3     1453.65     1611.30     99.07 o 
  18  10  -3      620.70      630.82     74.68 o 
 -15  11  -3     2416.06     2511.41    178.67 o 
 -13  11  -3      265.91      306.74     75.92 o 
 -11  11  -3      548.91      502.67     85.12 o 
  -9  11  -3     6598.29     6582.57    268.39 o 
  -7  11  -3     6098.64     6571.07    257.66 o 
  -5  11  -3     2105.95     2288.64    139.95 o 
  -3  11  -3     1177.44     1255.83     58.50 o 
  -1  11  -3     8852.61     8645.55    180.73 o 
   1  11  -3    17475.32    17366.22    317.24 o 
   3  11  -3    21560.19    21811.25    307.68 o 
   5  11  -3     6667.41     6722.16    227.92 o 
   7  11  -3     9625.40     9479.50    164.41 o 
   9  11  -3    16767.48    16008.01    308.98 o 
  11  11  -3      962.95      962.57     70.24 o 
  13  11  -3     1966.61     1785.42    100.65 o 
  15  11  -3     1364.15     1328.76     88.63 o 
  17  11  -3      453.61      350.41     64.20 o 
  19  11  -3      271.24      293.18     78.03 o 
 -16  12  -3     1138.66     1071.66    134.20 o 
 -14  12  -3     3344.81     3597.64    212.03 o 
 -12  12  -3     4735.54     4949.20    243.09 o 
 -10  12  -3     8160.51     8254.29    326.29 o 
  -8  12  -3     3927.46     3948.09    200.53 o 
  -6  12  -3     4836.09     5055.02    224.68 o 
  -4  12  -3    12085.36    12069.52    244.95 o 
  -2  12  -3     4773.64     4804.78    123.70 o 
   0  12  -3      290.86      326.26     37.58 o 
   2  12  -3     2348.31     2337.22     80.25 o 
   4  12  -3     4666.19     4712.60    101.59 o 
   6  12  -3      650.62      759.60     43.73 o 
   8  12  -3     8450.08     8270.05    155.54 o 
  10  12  -3     6944.58     6916.29    178.46 o 
  12  12  -3     5356.62     5275.03    158.78 o 
  14  12  -3     1053.46      982.12     77.18 o 
  16  12  -3     1308.66     1277.95     92.98 o 
  18  12  -3     2444.14     2513.11    130.46 o 
 -15  13  -3       47.24        4.60     60.58 o 
 -13  13  -3      212.93       98.54     74.38 o 
 -11  13  -3      150.89      105.06     67.87 o 
  -9  13  -3     2425.15     2419.00    166.79 o 
  -7  13  -3     4063.10     4083.82    208.96 o 
  -5  13  -3    11206.67    11150.27    391.47 o 
  -3  13  -3     5952.52     5777.01    244.24 o 
  -1  13  -3    16889.89    16735.08    338.56 o 
   1  13  -3    10702.97    10676.76    397.80 o 
   3  13  -3    10024.62    10087.41    213.62 o 
   5  13  -3    17580.22    17812.96    270.16 o 
   7  13  -3    13780.50    13527.00    229.25 o 
   9  13  -3     7174.05     6789.38    176.30 o 
  11  13  -3     5917.13     6079.23    172.72 o 
  13  13  -3     2119.04     2001.13    107.08 o 
  15  13  -3      618.14      675.84    112.53 o 
  17  13  -3      165.86      157.77     58.76 o 
 -14  14  -3     3021.79     3119.90    207.05 o 
 -12  14  -3     6074.97     6386.26    300.99 o 
 -10  14  -3     4588.70     4961.47    249.22 o 
  -8  14  -3     5941.89     6390.48    284.12 o 
  -6  14  -3    10921.68    10694.38    392.62 o 
  -4  14  -3    12202.24    11635.68    406.43 o 
  -2  14  -3     7747.20     7609.76    287.95 o 
   0  14  -3     2411.30     2237.44     83.83 o 
   2  14  -3      164.48      185.15     31.95 o 
   4  14  -3     3441.79     3421.92    109.02 o 
   6  14  -3     5258.07     5289.90    320.73 o 
   8  14  -3     1191.69     1205.84     74.78 o 
  10  14  -3      953.18      989.66     79.18 o 
  12  14  -3     1650.36     1599.97     94.35 o 
  14  14  -3     2680.49     2618.86    136.31 o 
  16  14  -3     4341.52     4356.64    164.52 o 
 -13  15  -3       80.13      101.99     72.85 o 
 -11  15  -3      121.77       96.62     71.70 o 
  -9  15  -3     1167.90     1411.37    142.63 o 
  -7  15  -3      925.94      997.66    115.79 o 
  -5  15  -3     8551.07     8560.65    335.49 o 
  -3  15  -3    15824.70    16088.73    509.57 o 
  -1  15  -3    10441.61    10103.15    365.40 o 
   1  15  -3    18226.15    17920.72    537.17 o 
   3  15  -3    17828.20    18069.29    933.06 o 
   5  15  -3    14753.11    15302.50    300.57 o 
   7  15  -3     5916.52     6065.90    161.07 o 
   9  15  -3      419.19      383.09     52.51 o 
  11  15  -3     4232.00     4365.71    148.18 o 
  13  15  -3     4075.13     4511.49    186.92 o 
  15  15  -3      383.99      315.62     65.05 o 
 -12  16  -3     2688.70     3310.46    224.30 o 
 -10  16  -3     3494.48     3675.48    230.44 o 
  -8  16  -3     3903.80     4040.88    232.35 o 
  -6  16  -3     7470.72     7518.89    321.31 o 
  -4  16  -3     4172.66     4083.05    218.17 o 
  -2  16  -3     1530.40     1500.71    126.91 o 
   0  16  -3      310.95      302.90     71.32 o 
   2  16  -3     3323.67     3375.26    179.82 o 
   4  16  -3      544.25      483.88     75.53 o 
   6  16  -3      255.50      282.78     42.29 o 
   8  16  -3     1906.59     1774.47    122.31 o 
  10  16  -3      746.96      687.09     89.72 o 
  12  16  -3     1105.83     1030.13     85.49 o 
  14  16  -3     3954.18     3948.59    194.39 o 
 -11  17  -3      237.53      177.52     88.19 o 
  -9  17  -3      348.50      277.21     90.49 o 
  -7  17  -3     1933.84     1912.89    167.56 o 
  -5  17  -3     2674.40     2886.78    192.48 o 
  -3  17  -3     3635.91     3688.51    205.13 o 
  -1  17  -3     6188.64     5676.55    261.11 o 
   1  17  -3     4035.44     3882.91    203.21 o 
   3  17  -3     4029.62     3931.60    202.06 o 
   5  17  -3     8168.51     7843.65    305.20 o 
   7  17  -3     4634.15     4853.73    202.83 o 
   9  17  -3     4390.94     4803.88    214.33 o 
  11  17  -3     1874.58     2144.47    156.05 o 
  13  17  -3     1025.78     1185.15    125.38 o 
  -8  18  -3      694.59      763.78    120.78 o 
  -6  18  -3      379.48      365.40     90.10 o 
  -4  18  -3      828.27      767.99    111.96 o 
  -2  18  -3     1964.27     1640.66    147.62 o 
   0  18  -3      953.43      965.84    108.12 o 
   2  18  -3      406.27      370.77     78.60 o 
   4  18  -3     1152.33     1259.92    119.24 o 
   6  18  -3      123.76      139.95     60.20 o 
  12  18  -3     1436.67     1584.30    143.40 o 
  -7  19  -3      203.19      152.22     80.14 o 
  -5  19  -3      229.90      207.81     85.12 o 
  -3  19  -3      470.84      429.43     98.16 o 
  -1  19  -3     1418.20     1295.96    129.60 o 
   1  19  -3     1130.25     1185.15    126.15 o 
   3  19  -3      668.85      657.95    101.61 o 
   5  19  -3      633.28      568.23     89.72 o 
  -4  20  -3      284.14      408.34     98.92 o 
  -2  20  -3      257.62      167.94     80.52 o 
   0  20  -3      858.91      871.13    118.48 o 
   2  20  -3     1702.15     1606.53    142.25 o 
   4  20  -3      314.58      338.56     78.60 o 
  -1  21  -3      541.38      383.42     98.16 o 
   1  21  -3      126.23       78.98     65.57 o 
   3  21  -3       77.39       34.51     66.72 o 
 -12   0  -2     9147.93     8890.77    279.90 o 
 -10   0  -2     2249.82     2354.97    117.71 o 
  -8   0  -2    10879.34    10601.21    310.19 o 
  -6   0  -2    89392.13    92234.26   1387.17 o 
  -4   0  -2     2469.60     2454.85     58.86 o 
   4   0  -2    42747.86    42085.84    837.78 o 
   6   0  -2    37704.07    36831.16    565.68 o 
   8   0  -2    25582.21    23099.56    363.00 o 
  10   0  -2    68589.55    68795.72   1550.56 o 
  12   0  -2     5909.43     5980.12    148.19 o 
  14   0  -2      818.90      858.70     53.32 o 
  16   0  -2     1644.06     1932.83    128.83 o 
  18   0  -2       45.87      -12.27     47.93 o 
  20   0  -2      193.91      130.36     62.88 o 
  22   0  -2       14.53       59.43     62.50 o 
 -13   1  -2    15339.86    14897.28    295.25 o 
 -11   1  -2    17351.72    16898.39    329.82 o 
  -9   1  -2    39444.04    39899.23    538.50 o 
  -7   1  -2    31080.96    31281.96    421.08 o 
  -5   1  -2    20961.41    21348.51    550.21 o 
   1   1  -2     4020.85     4126.00    110.81 o 
   3   1  -2     1878.05     1899.08     60.96 o 
   5   1  -2    25028.27    26055.87    320.53 o 
   7   1  -2    19572.77    20655.78    267.46 o 
   9   1  -2    48840.17    48763.95    518.21 o 
  11   1  -2    29335.41    28129.43    314.30 o 
  13   1  -2     8232.50     8294.92    123.65 o 
  15   1  -2     7288.84     7235.34    118.27 o 
  17   1  -2    14476.94    14326.35    290.54 o 
  19   1  -2     6821.81     6939.64    300.41 o 
  21   1  -2     2098.88     2189.86    170.62 o 
 -14   2  -2     1842.57     1758.75    115.41 o 
 -12   2  -2     1918.27     1903.15     77.74 o 
 -10   2  -2     5579.77     5548.91    106.21 o 
  -8   2  -2    29854.00    29717.44    788.70 o 
  -4   2  -2    25713.06    25584.16    647.21 o 
  -2   2  -2    12830.30    13071.21    343.55 o 
   0   2  -2    68506.81    70427.20   1670.95 o 
   2   2  -2   170401.55   165676.75   2329.19 o 
   4   2  -2   199979.52   198810.06   2411.17 o 
   6   2  -2    52235.08    51023.27    541.17 o 
   8   2  -2    19285.80    18959.08    248.82 o 
  10   2  -2    15004.44    15405.61    184.85 o 
  12   2  -2    18349.30    18293.34    222.42 o 
  14   2  -2     6917.54     6729.72    110.14 o 
  16   2  -2     1375.58     1478.48     68.05 o 
  18   2  -2      825.26      748.27     64.16 o 
  20   2  -2       52.77       60.64     41.86 o 
  22   2  -2      159.96      250.76     78.22 o 
 -13   3  -2     8899.65     8991.23    297.53 o 
 -11   3  -2    13233.50    13594.33    209.95 o 
  -9   3  -2    13222.13    13205.41    370.00 o 
  -7   3  -2    29420.63    29823.65    765.69 o 
  -5   3  -2    43625.23    43953.87   1102.34 o 
  -3   3  -2     3940.11     4306.97    131.51 o 
  -1   3  -2    49321.19    50681.38   1192.44 o 
   1   3  -2     3929.78     3981.39     62.04 o 
   3   3  -2    20380.81    22424.70    287.88 o 
   5   3  -2    32794.02    33269.50    419.40 o 
   7   3  -2    25597.70    25520.28    285.72 o 
   9   3  -2     1213.76     1223.59     42.37 o 
  11   3  -2     5230.42     5176.06    101.11 o 
  13   3  -2      968.07      973.33     39.40 o 
  15   3  -2     9846.04     9930.12    173.98 o 
  17   3  -2     7011.18     7579.02    153.13 o 
  19   3  -2     2349.55     2606.94    112.04 o 
  21   3  -2     3142.01     3056.25    188.64 o 
 -14   4  -2     1058.03      974.66     92.79 o 
 -12   4  -2     9216.39     8937.55    158.40 o 
 -10   4  -2     8911.21     8451.37    278.75 o 
  -8   4  -2    11331.29    11237.31    334.34 o 
  -6   4  -2    15751.11    15273.58    422.91 o 
  -4   4  -2    69515.07    72111.94   1716.96 o 
  -2   4  -2    15589.34    15102.19    391.86 o 
   0   4  -2      184.20      189.22     15.72 o 
   2   4  -2    48487.13    49293.61    601.63 o 
   4   4  -2    22298.23    23647.04    306.05 o 
   6   4  -2    19290.97    19130.31    219.49 o 
   8   4  -2    11438.91    11147.93    141.16 o 
  10   4  -2    15236.80    15507.12    189.94 o 
  12   4  -2    25130.33    24747.40    335.83 o 
  14   4  -2     4598.81     4853.60    164.60 o 
  16   4  -2      332.52      274.05     35.02 o 
  18   4  -2      630.87      714.32     61.81 o 
  20   4  -2      664.62      581.27    101.22 o 
 -13   5  -2     3159.30     2851.89    155.29 o 
 -11   5  -2     9080.78     9061.78    304.44 o 
  -9   5  -2     5180.59     5151.65    190.56 o 
  -7   5  -2    21634.01    20848.91    573.21 o 
  -5   5  -2    27554.79    27699.50    715.46 o 
  -3   5  -2    60823.97    61771.84   1473.10 o 
  -1   5  -2    10184.79    10192.49    291.78 o 
   1   5  -2     8042.99     8254.20    119.58 o 
   3   5  -2    17292.51    18187.38    243.88 o 
   5   5  -2     5191.55     5490.46     90.44 o 
   7   5  -2    25823.33    26039.08    333.38 o 
   9   5  -2      238.26      257.48     27.89 o 
  11   5  -2     2153.56     2145.22     62.33 o 
  13   5  -2    12215.21    12019.99    192.84 o 
  15   5  -2     2324.19     2331.42     76.69 o 
  17   5  -2      339.94      389.26     54.49 o 
  19   5  -2      989.28      820.52    108.89 o 
  21   5  -2      633.91      676.74    108.12 o 
 -14   6  -2     7466.17     7624.33    291.40 o 
 -12   6  -2     3098.76     2963.46    154.52 o 
 -10   6  -2     8949.52     9014.62    288.33 o 
  -8   6  -2      195.97      214.33     45.63 o 
  -6   6  -2    12746.21    12330.44    371.54 o 
  -4   6  -2    21021.89    21119.61    551.74 o 
  -2   6  -2    10133.05    10292.17    299.07 o 
   0   6  -2    13894.68    14429.37    197.23 o 
   2   6  -2     6581.44     6785.72    112.77 o 
   4   6  -2    12331.49    12243.43    176.54 o 
   6   6  -2    11087.62    11294.27    140.05 o 
   8   6  -2    22172.43    21945.30    253.51 o 
  10   6  -2     2253.25     2445.79    107.62 o 
  12   6  -2     1548.93     1454.44     54.99 o 
  14   6  -2    11129.90    10835.83    236.60 o 
  16   6  -2     1493.09     1586.75     91.40 o 
  18   6  -2      638.85      507.55    110.04 o 
  20   6  -2     1098.78     1175.95    129.21 o 
 -15   7  -2      208.65      214.33     65.95 o 
 -13   7  -2     1148.93     1291.36    113.11 o 
 -11   7  -2     9488.35     9824.78    331.28 o 
  -9   7  -2     1326.22     1436.68    101.99 o 
  -7   7  -2    11898.43    11850.40    353.13 o 
  -5   7  -2     2675.89     2520.23    118.86 o 
  -3   7  -2     7847.51     7915.35    259.96 o 
  -1   7  -2    24104.94    25007.22    421.57 o 
   1   7  -2    41838.71    42254.43    536.58 o 
   3   7  -2    25134.76    24899.36    446.08 o 
   5   7  -2    47148.90    48069.14    610.64 o 
   7   7  -2     3719.02     3812.27     90.81 o 
   9   7  -2     5093.36     4861.95     78.60 o 
  11   7  -2    10775.58    10715.39    223.67 o 
  13   7  -2    10648.06    10541.98    230.12 o 
  15   7  -2      784.76      841.37     67.77 o 
  17   7  -2      627.61      671.45     93.36 o 
  19   7  -2       60.75       64.03     75.92 o 
  21   7  -2       51.64      110.81     84.35 o 
 -14   8  -2     6786.02     7072.97    281.43 o 
 -12   8  -2     4533.16     4317.32    202.83 o 
 -10   8  -2      711.55      723.52     77.83 o 
  -8   8  -2     6115.22     6252.83    231.59 o 
  -6   8  -2    15141.52    15973.71    467.39 o 
  -4   8  -2     9014.02     8774.98    290.63 o 
  -2   8  -2    25763.18    26089.51    685.17 o 
   0   8  -2     6569.96     6823.75    138.52 o 
   2   8  -2     4177.98     4142.60     79.71 o 
   4   8  -2     2081.03     2112.09     54.54 o 
   6   8  -2    11545.62    11741.32    182.75 o 
   8   8  -2    13558.85    13215.22    205.29 o 
  10   8  -2     7229.20     7148.79    167.82 o 
  12   8  -2    11551.52    11120.12    435.76 o 
  14   8  -2     2874.55     2821.44    183.66 o 
  16   8  -2     3058.99     3258.51    128.10 o 
  18   8  -2     1193.47     1245.96     89.31 o 
  20   8  -2      503.15      567.08    104.67 o 
 -15   9  -2      389.99      370.77     81.67 o 
 -13   9  -2     1235.48     1165.98    116.94 o 
 -11   9  -2      657.74      646.45     85.50 o 
  -9   9  -2     1294.46     1238.07    105.44 o 
  -7   9  -2    15853.01    16170.79    483.49 o 
  -5   9  -2     4890.43     5185.39    205.13 o 
  -3   9  -2     6851.76     6744.76    241.17 o 
  -1   9  -2    29873.03    29676.23    490.71 o 
   1   9  -2    25561.80    25122.91    422.16 o 
   3   9  -2    22178.94    22299.24    307.91 o 
   5   9  -2    24647.10    24615.83    337.88 o 
   7   9  -2    21236.23    21507.37    306.19 o 
   9   9  -2     7305.50     7222.29    133.73 o 
  11   9  -2     7647.05     7259.12    240.60 o 
  13   9  -2     2249.82     2281.60    101.63 o 
  15   9  -2       11.42       -6.28     39.31 o 
  17   9  -2     1012.32     1122.58     85.40 o 
  19   9  -2     2263.17     2276.66    175.42 o 
 -14  10  -2     3179.79     3436.99    194.78 o 
 -12  10  -2     4416.75     4561.56    218.55 o 
 -10  10  -2     6127.72     6195.32    255.74 o 
  -8  10  -2     5917.04     5827.62    240.41 o 
  -6  10  -2     5484.91     5591.43    226.22 o 
  -4  10  -2    14840.76    15030.49    446.30 o 
  -2  10  -2    12423.18    12763.13    235.01 o 
   0  10  -2     9055.40     9023.25    181.48 o 
   2  10  -2     5821.48     5702.69    129.57 o 
   4  10  -2     4605.13     4479.59     93.41 o 
   6  10  -2      710.07      723.59     46.07 o 
   8  10  -2     1229.05     1126.88     61.09 o 
  10  10  -2    23624.33    22153.30    399.87 o 
  12  10  -2     5156.86     5383.46    156.84 o 
  14  10  -2      827.09      862.26     95.47 o 
  16  10  -2     3696.87     3548.29    196.31 o 
  18  10  -2     1930.85     2021.33    115.71 o 
 -15  11  -2      429.57      650.67     99.31 o 
 -13  11  -2     1456.22     1508.76    134.58 o 
 -11  11  -2     1619.05     1483.46    126.53 o 
  -9  11  -2     4182.89     4154.75    203.98 o 
  -7  11  -2    13102.72    13167.83    428.28 o 
  -5  11  -2     8098.53     8362.03    295.62 o 
  -3  11  -2     5522.19     5591.92    190.94 o 
  -1  11  -2     9083.75     8867.80    184.52 o 
   1  11  -2    35586.95    35812.96    587.25 o 
   3  11  -2    27180.51    26744.28    453.17 o 
   5  11  -2      952.64      971.23     45.12 o 
   7  11  -2     2380.52     2489.10     72.82 o 
   9  11  -2     4508.96     4563.02    136.31 o 
  11  11  -2     3225.14     3374.25    119.56 o 
  13  11  -2     2831.60     2663.63    112.96 o 
  15  11  -2     1434.21     1528.08    115.98 o 
  17  11  -2      380.00      368.55     65.28 o 
  19  11  -2      225.76      202.51     63.15 o 
 -16  12  -2     2001.10     1978.84    165.25 o 
 -14  12  -2     1636.89     1771.41    151.45 o 
 -12  12  -2     1049.69      975.42    112.73 o 
 -10  12  -2     3620.71     3690.43    197.08 o 
  -8  12  -2     3239.17     2986.47    172.92 o 
  -6  12  -2     4870.60     5143.21    222.38 o 
  -4  12  -2     5316.01     5222.20    221.23 o 
  -2  12  -2     4797.69     4771.19    121.60 o 
   0  12  -2     1843.21     1849.82    212.61 o 
   2  12  -2     5209.73     5132.74    126.96 o 
   4  12  -2     5574.15     5789.61    140.30 o 
   6  12  -2     1939.13     2033.20     66.04 o 
   8  12  -2     3950.99     4182.12    102.33 o 
  10  12  -2     3540.73     3559.02    123.43 o 
  12  12  -2     2415.41     2613.62    113.69 o 
  14  12  -2     1435.81     1284.80     86.87 o 
  16  12  -2      970.25     1071.46     88.91 o 
  18  12  -2     1247.62     1387.12    228.33 o 
 -15  13  -2      291.80      281.43     87.04 o 
 -13  13  -2     1237.19     1361.91    138.42 o 
 -11  13  -2      365.00      326.67     81.67 o 
  -9  13  -2     1182.62     1133.01    117.33 o 
  -7  13  -2     2161.59     2407.50    157.97 o 
  -5  13  -2     9633.35     9345.51    344.70 o 
  -3  13  -2     1428.10     1447.80    118.09 o 
  -1  13  -2     1149.25     1188.22    105.82 o 
   1  13  -2     4143.65     4164.36    113.50 o 
   3  13  -2     7273.02     7166.59    164.17 o 
   5  13  -2     4548.99     4606.86    127.67 o 
   7  13  -2     6263.13     6327.74    133.06 o 
   9  13  -2     1371.00     1353.41    168.51 o 
  11  13  -2     2617.52     2631.28    111.93 o 
  13  13  -2      460.83      512.91     63.10 o 
  15  13  -2      792.71      753.79     77.64 o 
  17  13  -2       92.35       90.20     56.87 o 
 -16  14  -2       37.97       96.62     75.53 o 
 -14  14  -2        4.87       -9.97     69.78 o 
 -12  14  -2      377.33      465.09     97.39 o 
 -10  14  -2      401.22      455.50     88.95 o 
  -8  14  -2     1897.76     1949.31    154.52 o 
  -6  14  -2     2615.85     2713.86    171.01 o 
  -4  14  -2     2889.04     3172.04    179.44 o 
  -2  14  -2      563.72      490.01     73.62 o 
   0  14  -2       46.98       83.97     47.54 o 
   2  14  -2     1220.81     1116.83    102.57 o 
   4  14  -2     4421.42     4591.43    239.45 o 
   6  14  -2     2582.83     2737.67     98.70 o 
   8  14  -2       72.04      104.51     36.73 o 
  10  14  -2      647.27      674.55     64.16 o 
  12  14  -2      878.96      977.55     77.91 o 
  14  14  -2      148.11      162.63     52.69 o 
  16  14  -2       53.95       47.67     53.43 o 
 -15  15  -2       16.44        6.90     68.25 o 
 -13  15  -2       59.75       26.46     71.70 o 
 -11  15  -2      118.44      146.08     77.83 o 
  -9  15  -2      484.00      506.50    100.07 o 
  -7  15  -2      197.23      304.44     77.83 o 
  -5  15  -2      434.65      445.15     88.57 o 
  -3  15  -2     2245.97     2244.16    157.97 o 
  -1  15  -2     1185.75     1076.65    109.28 o 
   1  15  -2      227.95      181.74     62.88 o 
   3  15  -2       44.32      115.41     63.26 o 
   5  15  -2      920.10      897.85     61.21 o 
   7  15  -2      187.09      194.99     39.31 o 
   9  15  -2       12.75       24.16     46.39 o 
  11  15  -2      166.28      115.44     55.02 o 
  13  15  -2      224.59      302.03    136.69 o 
  15  15  -2       21.38       51.29     56.75 o 
 -12  16  -2      253.29      305.97     94.32 o 
 -10  16  -2      215.66      110.04     76.30 o 
  -8  16  -2      912.08      843.53    117.33 o 
  -6  16  -2     2006.35     2085.81    164.10 o 
  -4  16  -2      653.10      596.60     95.47 o 
  -2  16  -2       81.72       -6.52     51.00 o 
   0  16  -2      173.76      189.41     59.05 o 
   2  16  -2      354.34      322.07     69.02 o 
   4  16  -2      987.36     1054.41    103.91 o 
   6  16  -2      265.52      298.05     42.70 o 
   8  16  -2      863.53      856.18     93.17 o 
  10  16  -2      371.34      332.04     77.07 o 
  12  16  -2      697.61      629.19     93.94 o 
  14  16  -2      705.16      807.87    118.48 o 
 -11  17  -2      235.93      184.43     76.30 o 
  -9  17  -2      120.20      106.97     70.93 o 
  -7  17  -2     1620.94     1821.63    161.42 o 
  -5  17  -2     3212.63     3279.78    201.30 o 
  -3  17  -2      609.75      594.69     93.17 o 
  -1  17  -2     1739.19     1600.02    135.73 o 
   1  17  -2     4152.04     4033.97    206.28 o 
   3  17  -2     4432.06     4049.69    203.21 o 
   5  17  -2     1936.76     1877.23    138.42 o 
   9  17  -2     1000.31     1174.80    111.96 o 
  11  17  -2     2270.08     2800.51    174.46 o 
  13  17  -2      572.82      694.76    109.28 o 
 -10  18  -2      447.41      331.66     96.24 o 
  -8  18  -2     1183.64     1281.01    143.40 o 
  -6  18  -2     1358.34     1409.84    139.57 o 
  -4  18  -2      331.21      371.54     85.12 o 
  -2  18  -2     1416.10     1558.61    136.50 o 
   0  18  -2      519.30      547.91     85.50 o 
   2  18  -2       76.59      129.98     61.73 o 
   4  18  -2      912.57     1114.22    112.34 o 
   6  18  -2      527.06      575.52     85.50 o 
  12  18  -2     1024.05     1005.71    121.54 o 
  -7  19  -2     1326.21     1431.69    146.47 o 
  -5  19  -2     1912.66     1938.96    168.71 o 
  -3  19  -2     2595.87     2456.58    180.21 o 
  -1  19  -2     2822.09     2849.59    188.64 o 
   1  19  -2     6856.98     6382.81    285.27 o 
   3  19  -2     5242.11     5344.89    253.82 o 
   5  19  -2      825.72      620.76     94.71 o 
  -4  20  -2     1421.22     1566.66    155.29 o 
  -2  20  -2      871.99      985.01    123.85 o 
   0  20  -2      145.44      180.21     73.23 o 
   2  20  -2      295.65      405.66     88.57 o 
   4  20  -2       87.16       82.44     62.50 o 
  -1  21  -2     2403.87     2405.58    184.81 o 
   1  21  -2     2367.50     2595.38    182.51 o 
   3  21  -2     3033.79     3043.60    192.09 o 
 -13   1  -1     1560.54     1409.84     92.79 o 
 -11   1  -1     2170.94     2291.40     75.24 o 
  -9   1  -1     9600.50     9874.22    205.64 o 
  -7   1  -1     7605.91     7572.46    119.55 o 
  -5   1  -1     3974.56     4232.59    133.43 o 
  -3   1  -1    20598.71    21291.76    514.93 o 
   3   1  -1    15923.61    16211.82    402.59 o 
   5   1  -1    35830.84    36137.05    440.21 o 
   7   1  -1     7544.26     7512.73     96.87 o 
   9   1  -1    16151.54    16411.52    190.82 o 
  11   1  -1     5870.46     5800.76     91.08 o 
  13   1  -1      703.99      820.34     35.36 o 
  15   1  -1      125.92      118.16     28.77 o 
  17   1  -1      668.20      707.13     63.84 o 
  19   1  -1      100.73      133.89     45.00 o 
  21   1  -1      762.21      772.77     90.10 o 
 -12   2  -1      391.27      453.55     37.49 o 
 -10   2  -1    16893.01    16636.27    240.01 o 
  -8   2  -1    23939.41    23968.04    330.50 o 
  -6   2  -1    12125.54    12759.87    356.58 o 
  -4   2  -1    11578.18    11421.73    282.96 o 
  -2   2  -1    25537.07    26834.88    687.47 o 
   2   2  -1     7917.16     8725.52    205.90 o 
   4   2  -1    50237.48    51663.16    633.53 o 
   6   2  -1    58006.21    59418.88    625.34 o 
   8   2  -1    13412.33    13670.58    186.84 o 
  10   2  -1     9589.66     9530.02    127.77 o 
  12   2  -1     1992.03     2032.93     51.39 o 
  14   2  -1     1110.48     1122.86     61.41 o 
  16   2  -1      156.10      146.72     38.77 o 
  18   2  -1     2977.32     3101.41    116.94 o 
  20   2  -1     1141.36     1122.92     99.11 o 
 -13   3  -1     5522.20     5583.38    205.13 o 
 -11   3  -1     1144.07     1288.38     43.94 o 
  -9   3  -1    15006.29    15171.21    437.10 o 
  -7   3  -1    44918.21    45242.17   1107.70 o 
  -5   3  -1    53892.15    57683.79   1360.38 o 
  -3   3  -1    88667.74    88823.74   2087.73 o 
  -1   3  -1     2139.29     2337.72     78.60 o 
   1   3  -1    11473.04    12723.07    329.36 o 
   3   3  -1    65563.30    65748.48   1011.06 o 
   5   3  -1    22639.50    23005.02    253.65 o 
   7   3  -1    16662.11    17273.05    229.07 o 
   9   3  -1    15057.13    15385.81    185.35 o 
  11   3  -1     8106.48     8105.59    116.10 o 
  13   3  -1     4872.13     4842.77     86.63 o 
  15   3  -1     3121.76     3326.96     91.30 o 
  17   3  -1     2123.08     2183.34     97.88 o 
  19   3  -1     1124.68     1150.88     77.92 o 
  21   3  -1     1222.42     1216.21    131.13 o 
 -14   4  -1     2156.18     2029.45    123.46 o 
 -12   4  -1     5490.66     5401.64    200.15 o 
 -10   4  -1     9514.98     9256.17    286.80 o 
  -8   4  -1    19636.81    20521.85    523.37 o 
  -6   4  -1    45856.49    46384.00   1152.56 o 
  -4   4  -1    40686.11    41358.11   1067.44 o 
  -2   4  -1    66575.52    66366.37   1614.20 o 
   0   4  -1    86714.34    87740.96   1733.45 o 
   2   4  -1    30975.45    32086.07    475.06 o 
   4   4  -1    38090.07    40569.93    503.65 o 
   6   4  -1    32972.36    31952.12    351.76 o 
   8   4  -1    13453.91    13459.83    167.75 o 
  10   4  -1    25143.05    24332.30    283.25 o 
  12   4  -1    15659.22    15431.71    194.77 o 
  14   4  -1       77.95       86.30     27.54 o 
  16   4  -1      828.95      941.87     59.06 o 
  18   4  -1     1602.10     1519.94     85.43 o 
  20   4  -1      130.18      198.61     77.45 o 
 -13   5  -1    11536.13    11746.88    369.23 o 
 -11   5  -1    10958.20    11069.37    335.49 o 
  -9   5  -1    23994.72    23799.34    628.43 o 
  -7   5  -1    22156.01    23057.80    596.22 o 
  -5   5  -1    48628.97    49946.75   1179.02 o 
  -3   5  -1     9680.34     9985.44    286.80 o 
   1   5  -1    52994.54    55029.16    673.77 o 
   3   5  -1    13910.81    15330.44    206.07 o 
   5   5  -1    23654.42    23621.50    305.58 o 
   7   5  -1    25639.77    25780.63    290.03 o 
   9   5  -1    21812.71    21416.83    253.33 o 
  11   5  -1     3730.23     3734.03     83.63 o 
  13   5  -1    11419.45    11318.47    184.16 o 
  15   5  -1     9614.81    10148.88    179.22 o 
  17   5  -1     2940.66     3135.89    115.11 o 
  19   5  -1     3790.87     3700.40    201.68 o 
  21   5  -1     1287.28     1340.06    138.80 o 
 -14   6  -1       10.64       21.09     42.56 o 
 -12   6  -1      116.55      105.82     45.63 o 
 -10   6  -1    11592.43    11945.87    360.80 o 
  -8   6  -1    35888.61    35735.63    899.12 o 
  -6   6  -1    33275.88    33098.07    850.04 o 
  -4   6  -1    30532.21    30825.15    787.93 o 
  -2   6  -1    25098.30    24997.14    637.63 o 
   0   6  -1     5746.03     5585.57    110.46 o 
   2   6  -1   116570.39   118768.39   1418.33 o 
   4   6  -1    35928.41    36309.30    460.67 o 
   6   6  -1    17298.61    18046.19    253.52 o 
   8   6  -1    24928.34    24878.66    288.06 o 
  10   6  -1    15796.36    15735.17    197.47 o 
  12   6  -1    10479.91    10800.08    176.93 o 
  14   6  -1     2972.65     3016.47     86.20 o 
  16   6  -1      700.50      645.99     62.58 o 
  18   6  -1        9.12       -9.97     54.83 o 
  20   6  -1       71.29       31.06     65.57 o 
 -13   7  -1     6961.28     6987.08    263.41 o 
 -11   7  -1    15813.32    15333.01    462.02 o 
  -9   7  -1    16060.60    16071.48    461.64 o 
  -7   7  -1    10552.88    11270.67    342.78 o 
  -5   7  -1    13096.53    13923.94    384.95 o 
  -3   7  -1    14842.90    15239.08    416.78 o 
  -1   7  -1     3537.35     3667.11     83.77 o 
   1   7  -1     8642.22     8958.45    166.07 o 
   3   7  -1    22176.41    24115.04    320.30 o 
   5   7  -1     2124.62     2282.65     57.11 o 
   7   7  -1      598.06      529.17     34.71 o 
   9   7  -1    16055.49    15924.35    199.35 o 
  11   7  -1     6465.84     6628.61    122.67 o 
  13   7  -1     5353.55     5294.54    150.37 o 
  15   7  -1     4458.52     4267.83    139.47 o 
  17   7  -1     3271.92     3566.08    304.63 o 
  19   7  -1     2717.16     2626.44    176.76 o 
 -14   8  -1     1644.84     1807.83    132.28 o 
 -10   8  -1      877.51      955.10     91.25 o 
  -8   8  -1    28882.29    29196.76    796.37 o 
  -6   8  -1    11427.69    11552.86    359.27 o 
  -4   8  -1    19594.66    19352.03    518.39 o 
  -2   8  -1    18860.16    18491.66    317.24 o 
   0   8  -1    25001.06    23987.58    393.58 o 
   2   8  -1    70976.13    72421.42    992.92 o 
   4   8  -1     7005.52     7149.52    122.44 o 
   6   8  -1     6683.20     7167.70    148.66 o 
   8   8  -1    29410.56    29120.48    398.93 o 
  10   8  -1     5146.98     5168.48    147.04 o 
  12   8  -1     5076.54     5078.73    347.38 o 
  14   8  -1      850.99      906.71     72.08 o 
  16   8  -1      523.47      556.81     62.06 o 
  18   8  -1       54.05      159.75     51.46 o 
  20   8  -1      430.98      503.43    106.59 o 
 -15   9  -1     1570.53     1428.24    126.91 o 
 -13   9  -1     3111.07     3418.97    175.22 o 
 -11   9  -1     3630.39     3573.10    180.97 o 
  -9   9  -1     2078.22     2113.80    129.21 o 
  -7   9  -1     4243.04     4266.33    184.81 o 
  -5   9  -1     6544.67     6711.79    229.67 o 
  -3   9  -1    23394.74    24013.36    407.21 o 
  -1   9  -1    21373.20    21854.05    380.92 o 
   1   9  -1    15205.07    15572.76    270.74 o 
   3   9  -1    21537.42    22714.80    309.83 o 
   5   9  -1    12401.90    12418.95    192.44 o 
   7   9  -1     5494.65     5531.95    109.20 o 
   9   9  -1     2397.88     2399.52     97.26 o 
  11   9  -1     5039.27     4988.88    142.34 o 
  13   9  -1     2582.91     2561.90    105.16 o 
  15   9  -1      982.32      915.02     72.46 o 
  17   9  -1     2265.29     2550.37    149.92 o 
  19   9  -1     1854.44     2075.46    169.47 o 
 -14  10  -1     1760.42     1787.13    138.03 o 
 -12  10  -1     2541.15     2710.40    161.04 o 
 -10  10  -1     6611.73     6931.10    269.55 o 
  -8  10  -1     3473.79     3525.94    172.92 o 
  -6  10  -1    14480.91    14523.23    432.12 o 
  -4  10  -1     1259.39     1233.47     93.17 o 
  -2  10  -1     4935.06     4970.94    116.23 o 
   0  10  -1    38750.61    38422.27    621.83 o 
   2  10  -1    12026.93    12490.63    231.20 o 
   4  10  -1    17044.29    16359.98    240.75 o 
   6  10  -1    11773.74    12148.19    193.80 o 
   8  10  -1     6191.53     6343.46    124.81 o 
  10  10  -1     9677.35     9543.05    212.14 o 
  12  10  -1     3025.18     2898.16    111.25 o 
  14  10  -1      112.35       94.53     43.29 o 
  16  10  -1     1487.03     1591.68     98.62 o 
  18  10  -1      613.36      739.32     80.23 o 
 -15  11  -1      896.89      842.76    107.36 o 
 -13  11  -1      505.46      498.45     84.35 o 
 -11  11  -1      858.58      692.08     90.87 o 
  -9  11  -1     5604.02     5514.36    242.71 o 
  -7  11  -1     5079.46     5068.44    219.70 o 
  -5  11  -1     5889.70     5864.43    227.75 o 
  -3  11  -1      744.39      736.58     42.24 o 
  -1  11  -1    23035.67    23770.36    521.45 o 
   1  11  -1    25322.48    24625.77    430.10 o 
   3  11  -1    16198.82    16216.65    296.17 o 
   5  11  -1    23281.04    23154.70    325.70 o 
   7  11  -1    11347.46    11655.07    191.80 o 
   9  11  -1     9462.76     9245.12    169.56 o 
  11  11  -1      684.34      659.13     60.99 o 
  13  11  -1     1185.34     1115.67     78.07 o 
  15  11  -1     1461.34     1471.59     92.46 o 
  17  11  -1      341.57      291.95     61.83 o 
  19  11  -1       82.78       88.95     72.47 o 
 -14  12  -1     3766.54     4184.28    222.00 o 
 -12  12  -1     2826.27     2871.82    178.29 o 
 -10  12  -1     4778.69     5041.22    237.72 o 
  -8  12  -1     9905.40     9544.89    348.91 o 
  -6  12  -1     4510.67     4909.71    217.40 o 
  -4  12  -1     4849.28     4670.45    205.90 o 
  -2  12  -1     4324.74     4374.45    191.71 o 
   0  12  -1      267.52      297.91     31.00 o 
   2  12  -1     1404.85     1556.01    103.52 o 
   4  12  -1     4135.21     4382.48    118.79 o 
   6  12  -1     1628.87     1777.08     74.12 o 
   8  12  -1     3185.47     3189.33     88.82 o 
  10  12  -1     5899.06     5835.17    160.23 o 
  12  12  -1     4381.77     4046.08    137.45 o 
  14  12  -1     2639.03     2494.95    143.59 o 
  16  12  -1     2166.82     2234.96    116.26 o 
  18  12  -1     3081.75     3496.93    150.55 o 
 -15  13  -1       83.88      166.79     79.75 o 
 -13  13  -1      262.28      360.03     82.44 o 
 -11  13  -1     3464.55     3422.42    202.06 o 
  -9  13  -1     7497.25     7413.45    309.80 o 
  -7  13  -1     5350.20     5313.83    237.72 o 
  -5  13  -1     8042.47     7835.98    301.75 o 
  -3  13  -1     8553.64     8486.64    308.65 o 
  -1  13  -1    28304.36    27822.19    742.30 o 
   1  13  -1    18690.17    18831.26    356.97 o 
   3  13  -1    10505.83    10413.70    211.85 o 
   5  13  -1    11265.63    10883.71    225.84 o 
   7  13  -1     9221.87     8971.23    346.23 o 
   9  13  -1    10905.08    10638.09    235.67 o 
  11  13  -1     6908.56     6850.04    184.42 o 
  13  13  -1     1472.65     1391.98     90.42 o 
  15  13  -1      589.66      601.08    120.01 o 
  17  13  -1       35.16       29.20     52.72 o 
 -14  14  -1     4224.01     4519.00    248.84 o 
 -12  14  -1     6812.29     7107.09    311.34 o 
 -10  14  -1     4584.02     4113.73    224.30 o 
  -8  14  -1     7368.96     7319.89    307.12 o 
  -6  14  -1    11088.80    11131.48    397.99 o 
  -4  14  -1      801.43      836.63     97.39 o 
  -2  14  -1      726.55      696.68     84.35 o 
   0  14  -1     1134.14     1062.08     98.54 o 
   2  14  -1     1536.23     1590.81    112.73 o 
   4  14  -1      275.90      293.32     97.39 o 
   6  14  -1     5927.26     6075.31    158.18 o 
   8  14  -1     4545.52     4516.83    180.78 o 
  10  14  -1     2168.77     2345.00    146.08 o 
  12  14  -1     2905.95     2926.03    123.08 o 
  14  14  -1     3651.84     3532.59    141.51 o 
  16  14  -1     4309.01     4523.54    167.55 o 
 -15  15  -1      605.94      601.20    107.74 o 
 -13  15  -1      723.30      727.35    111.58 o 
 -11  15  -1     1609.63     1915.19    162.57 o 
  -9  15  -1     5058.47     5541.97    267.63 o 
  -7  15  -1     3269.75     3236.46    192.09 o 
  -5  15  -1     9056.47     9537.60    350.06 o 
  -3  15  -1    16346.49    16104.84    496.91 o 
  -1  15  -1     3794.56     3227.64    176.76 o 
   1  15  -1    10040.54     9365.83    338.18 o 
   3  15  -1    25901.73    24904.74    714.70 o 
   5  15  -1    11550.65    11413.02    243.59 o 
   7  15  -1     5840.21     6121.46    168.13 o 
   9  15  -1     3585.80     3721.87    179.44 o 
  11  15  -1     2717.66     2764.47    164.87 o 
  13  15  -1     3492.18     3858.75    202.83 o 
  15  15  -1       50.68      180.97     80.14 o 
 -14  16  -1     2746.00     3090.37    214.33 o 
 -12  16  -1     2038.43     2225.38    181.36 o 
 -10  16  -1     2028.95     2110.35    170.24 o 
  -8  16  -1     3099.05     3211.54    203.21 o 
  -6  16  -1     8054.08     8057.60    330.13 o 
  -4  16  -1     4880.78     4858.33    232.35 o 
  -2  16  -1      547.70      399.91     75.53 o 
   0  16  -1      170.66      222.77     62.50 o 
   2  16  -1      437.03      443.23     75.92 o 
   4  16  -1     1603.20     1610.37    122.31 o 
   6  16  -1     2251.02     2184.35    139.95 o 
   8  16  -1     2926.91     3376.79    169.47 o 
  10  16  -1     1226.15     1352.33    118.86 o 
  12  16  -1     1398.92     1360.00    125.38 o 
  14  16  -1     4339.01     4045.48    226.22 o 
 -11  17  -1     1002.88     1152.18    135.73 o 
  -9  17  -1      697.19      686.32    107.74 o 
  -7  17  -1      552.45      560.56    103.14 o 
  -5  17  -1     3576.07     3730.69    214.72 o 
  -3  17  -1     4196.51     4045.09    213.18 o 
  -1  17  -1    10112.07     9810.98    359.65 o 
   1  17  -1     9306.33     9172.97    341.24 o 
   3  17  -1     4321.29     4230.67    205.90 o 
   5  17  -1     3600.92     3595.72    187.88 o 
   7  17  -1     1307.62     1269.51    116.94 o 
  11  17  -1     2522.52     2837.70    175.99 o 
  13  17  -1      728.06      577.43    103.52 o 
 -10  18  -1      839.25      851.58    119.63 o 
  -8  18  -1     1180.33     1068.98    133.43 o 
  -6  18  -1      647.26      527.97    101.99 o 
  -4  18  -1      949.26      794.07    110.04 o 
  -2  18  -1     2304.27     2274.07    160.65 o 
   0  18  -1      353.81      278.75     71.70 o 
   2  18  -1      728.74      692.84     94.32 o 
   4  18  -1     2002.62     1932.06    142.63 o 
   6  18  -1     1079.80     1006.48    107.74 o 
  -7  19  -1      877.61      860.40    124.23 o 
  -5  19  -1      571.90      412.18     96.62 o 
  -3  19  -1      260.80      254.98     80.52 o 
  -1  19  -1     2028.03     1905.99    154.52 o 
   1  19  -1     1948.34     1902.15    156.82 o 
   3  19  -1     1076.20     1047.12    118.09 o 
   5  19  -1     1711.66     1638.74    137.26 o 
  -6  20  -1      417.45      413.33     96.62 o 
  -4  20  -1       38.06       50.61     64.80 o 
  -2  20  -1      948.85      811.32    110.81 o 
   0  20  -1      886.92      702.04    103.14 o 
   2  20  -1      766.07      909.86    111.96 o 
   4  20  -1      155.94      115.79     64.03 o 
  -1  21  -1      312.67      389.94     97.01 o 
   1  21  -1      803.94      853.88    117.71 o 
   3  21  -1       80.37      127.68     72.47 o 
   5  21  -1      327.29      192.86     76.68 o 
 -12   0   0     3635.22     3591.89    134.20 o 
 -10   0   0    22311.30    21469.28    549.83 o 
  -8   0   0     7112.85     6894.68    208.20 o 
  -6   0   0    17128.48    16424.62    409.11 o 
  -4   0   0    92921.13    98625.90   2385.65 o 
  -2   0   0   239568.34   274646.44   4349.37 o 
   4   0   0   100435.91   103936.66   2032.52 o 
   6   0   0    16801.85    15843.35    349.30 o 
   8   0   0     7542.33     7410.93    136.44 o 
  10   0   0    21660.84    21270.82    344.79 o 
  12   0   0     3287.86     3226.07     97.77 o 
  14   0   0      960.59     1015.30     92.79 o 
  16   0   0     1451.78     1619.57    114.64 o 
  18   0   0      186.95      129.60     57.13 o 
  20   0   0      629.46      456.27     82.05 o 
 -11   1   0    19730.52    19659.16    364.64 o 
  -9   1   0    33313.36    33009.39    592.53 o 
  -7   1   0    33125.07    32839.28    429.40 o 
  -3   1   0     9140.40    10136.89    272.23 o 
  -1   1   0     4258.64     3767.50    105.44 o 
   1   1   0     4170.44     3978.76    104.29 o 
   3   1   0     9885.03    11102.05    179.35 o 
   5   1   0     2653.96     2538.68     36.65 o 
   7   1   0    33034.15    32639.34    345.73 o 
   9   1   0    34752.17    34503.13    365.46 o 
  11   1   0    19918.39    19677.47    230.66 o 
  13   1   0     6718.80     6844.19    127.52 o 
  15   1   0    10679.74    10285.23    220.66 o 
  17   1   0    13565.13    13650.73    564.40 o 
  19   1   0     5122.09     5227.91    214.91 o 
  21   1   0     1338.76     1539.55    117.14 o 
 -12   2   0     1898.05     1922.09     99.69 o 
 -10   2   0     8288.60     8605.73    135.54 o 
  -8   2   0    43051.43    43356.19    566.02 o 
  -6   2   0    34471.03    34019.43    840.46 o 
  -4   2   0    51920.84    51193.25   1184.39 o 
  -2   2   0    98750.69    96914.31   2251.45 o 
   0   2   0   202589.22   210328.00   4974.89 o 
   2   2   0    94203.94    94095.78   2256.05 o 
   4   2   0    49488.58    49018.86    521.74 o 
   6   2   0    34467.75    34525.25    373.47 o 
   8   2   0    43506.61    43399.33    454.67 o 
  10   2   0     8340.47     8526.60    116.23 o 
  12   2   0     2037.00     2037.28     51.04 o 
  14   2   0     1790.84     1910.50     65.66 o 
  16   2   0       63.02      104.84     35.92 o 
  18   2   0      364.40      391.82     53.43 o 
  20   2   0       32.89       54.70     40.23 o 
 -13   3   0     7260.47     7269.67    245.77 o 
 -11   3   0    17663.18    18236.92    349.44 o 
  -9   3   0    20194.17    19400.73    523.37 o 
  -7   3   0    10278.83    10468.17    279.90 o 
  -5   3   0    26497.28    27293.84    706.65 o 
  -3   3   0    38944.85    39657.25    969.67 o 
  -1   3   0    21209.33    21749.57    535.64 o 
   1   3   0    21768.58    21854.42    346.37 o 
   3   3   0    38695.11    40502.86    500.51 o 
   5   3   0    27405.11    29048.76    313.48 o 
   7   3   0     9672.55     9611.06    124.44 o 
   9   3   0    20668.71    20218.53    236.98 o 
  11   3   0    17709.13    18268.31    217.32 o 
  13   3   0     7296.75     7386.50    135.63 o 
  15   3   0    12661.55    12519.88    254.68 o 
  17   3   0     5046.85     5156.42    151.53 o 
  19   3   0     1106.47     1149.54     77.84 o 
  21   3   0     2210.62     2546.58    117.24 o 
 -12   4   0    13030.11    13273.27    387.64 o 
 -10   4   0    10662.48    10330.90    314.02 o 
  -8   4   0    15130.62    15592.21    405.66 o 
  -6   4   0     5791.93     5653.55    171.39 o 
  -4   4   0    34381.11    32953.13    821.29 o 
  -2   4   0    52224.89    53070.48   1274.49 o 
   0   4   0     9674.14    10973.13    287.57 o 
   2   4   0    51342.51    53210.94    655.33 o 
   4   4   0    34490.20    33503.02    391.58 o 
   6   4   0     5215.90     5021.98     73.77 o 
   8   4   0    14396.37    14460.34    179.50 o 
  10   4   0    10704.24    10758.43    176.21 o 
  12   4   0    13191.51    13349.80    204.56 o 
  14   4   0     6305.48     6338.83    197.44 o 
  16   4   0     1904.13     1927.77     88.75 o 
  18   4   0      456.56      502.70     55.93 o 
  20   4   0      458.35      513.02     91.25 o 
 -13   5   0     9192.70     9263.46    302.52 o 
 -11   5   0     3456.75     3422.03    149.53 o 
  -9   5   0     2773.03     2795.14    124.23 o 
  -7   5   0     3097.94     3320.43    126.53 o 
  -5   5   0    24650.39    25054.66    628.81 o 
  -3   5   0    71864.02    72812.45   1733.45 o 
  -1   5   0     2229.54     2385.65     91.64 o 
   1   5   0     2118.30     2366.41     55.82 o 
   3   5   0    70759.26    72431.98    891.14 o 
   5   5   0    24100.35    24450.99    324.55 o 
   7   5   0     2654.41     2866.37     53.22 o 
   9   5   0     2623.72     2600.56     54.59 o 
  11   5   0     3554.04     3538.88     69.59 o 
  13   5   0     9043.98     9337.33    162.27 o 
  15   5   0     2306.80     2647.59     95.60 o 
  17   5   0      890.45      964.21     66.88 o 
  19   5   0     1186.82     1332.39    126.53 o 
  21   5   0      807.12      784.48    111.58 o 
 -14   6   0     8628.50     9005.41    308.27 o 
 -12   6   0     2927.26     2984.17    145.70 o 
 -10   6   0     5714.85     5791.58    210.50 o 
  -8   6   0     6983.33     6801.13    231.97 o 
  -6   6   0    19086.97    20044.88    516.85 o 
  -4   6   0    29140.89    30005.01    757.64 o 
  -2   6   0    17059.29    17669.20    452.82 o 
   0   6   0     4149.58     3893.50     81.15 o 
   2   6   0    16336.62    16959.11    230.27 o 
   4   6   0    29037.26    30010.29    389.89 o 
   6   6   0    18455.95    19001.99    304.92 o 
   8   6   0     7093.15     7062.97    102.19 o 
  10   6   0     5538.62     5694.90     93.27 o 
  12   6   0     2960.70     2956.28     79.09 o 
  14   6   0     8946.33     8972.76    163.08 o 
  16   6   0     2189.96     2107.78    171.58 o 
  18   6   0      686.96      523.75     93.17 o 
  20   6   0     1692.81     2017.95    164.49 o 
 -13   7   0     1234.50     1316.29    106.59 o 
 -11   7   0    10198.02    10013.43    328.21 o 
  -9   7   0     1503.69     1569.34    102.37 o 
  -7   7   0     5006.07     4870.22    184.81 o 
  -5   7   0    40160.54    40648.78   1008.40 o 
  -3   7   0    25046.41    24830.35    638.40 o 
  -1   7   0    14379.69    14673.53    254.80 o 
   1   7   0    14897.93    15591.89    258.78 o 
   3   7   0    24973.83    24591.40    325.94 o 
   5   7   0    39467.44    40155.40    518.81 o 
   7   7   0     5021.15     4964.97     96.75 o 
   9   7   0     1518.81     1615.90     45.16 o 
  11   7   0    10490.03    10231.07    166.86 o 
  13   7   0     1231.10     1337.64     73.68 o 
  15   7   0     1131.76     1138.35     76.03 o 
  17   7   0      843.25      883.40    106.59 o 
  19   7   0      192.61       86.65     69.78 o 
 -14   8   0     3879.61     4025.54    191.71 o 
 -12   8   0     3977.49     4040.88    185.58 o 
 -10   8   0     1512.46     1466.20    107.36 o 
  -8   8   0    19888.83    20324.39    559.41 o 
  -6   8   0    34228.69    33145.23    843.91 o 
  -4   8   0     1686.55     1717.34     96.62 o 
  -2   8   0     6086.80     6196.99    125.20 o 
   0   8   0     7399.78     7595.02    146.75 o 
   2   8   0     6297.76     6533.93    131.73 o 
   4   8   0     1555.96     1758.32     50.75 o 
   6   8   0    33267.20    32531.12    434.37 o 
   8   8   0    19688.91    19968.88    289.25 o 
  10   8   0     1697.74     1747.60     59.84 o 
  12   8   0     4015.85     3960.40    127.15 o 
  14   8   0     3964.63     4110.23    134.59 o 
  16   8   0     2959.27     3110.56    123.97 o 
  18   8   0     3654.17     3733.37    205.90 o 
  20   8   0      804.43      735.79    110.43 o 
 -13   9   0     1486.49     1510.68    118.86 o 
 -11   9   0     6702.44     6538.48    257.66 o 
  -9   9   0     8566.38     8474.38    289.87 o 
  -7   9   0    10475.83    10303.68    334.73 o 
  -5   9   0     5310.10     5862.89    218.55 o 
  -3   9   0     9292.14     9384.45    177.34 o 
  -1   9   0    63122.88    63861.40   1002.37 o 
   1   9   0    63759.80    64679.03   1005.06 o 
   3   9   0     9474.83     9446.11    184.10 o 
   5   9   0     5675.47     6078.21    190.27 o 
   7   9   0    10746.73    10650.34    173.88 o 
   9   9   0     8386.64     8192.48    149.21 o 
  11   9   0     6716.82     6951.30    172.39 o 
  13   9   0     1361.76     1398.77     85.37 o 
  15   9   0      344.47      392.87     57.45 o 
  17   9   0      436.12      627.07     69.52 o 
  19   9   0      704.09      669.45    114.26 o 
 -14  10   0     1702.69     1931.29    137.26 o 
 -12  10   0     4450.70     4485.64    207.05 o 
 -10  10   0    10632.43    10493.85    357.73 o 
  -8  10   0     2544.21     2624.13    145.32 o 
  -6  10   0     5120.76     5071.51    201.68 o 
  -4  10   0     7632.47     7934.79    158.25 o 
  -2  10   0     8993.99     9112.46    177.52 o 
   0  10   0    16917.78    17561.44    306.10 o 
   2  10   0     9088.35     9479.09    184.74 o 
   4  10   0     7903.12     7972.60    167.76 o 
   6  10   0     4716.18     4678.61    125.46 o 
   8  10   0     2676.93     2934.84     79.55 o 
  10  10   0    10785.29    10615.10    227.97 o 
  12  10   0     4237.77     4296.71    228.33 o 
  14  10   0     1548.80     1709.89     96.30 o 
  16  10   0     4394.33     4329.23    291.98 o 
  18  10   0     3003.97     3267.90    203.98 o 
 -15  11   0      379.23      307.50     80.14 o 
 -13  11   0     1226.55     1325.49    118.09 o 
 -11  11   0     1099.24     1077.80    106.97 o 
  -9  11   0     9914.58     9865.81    347.00 o 
  -7  11   0    15934.46    16240.57    487.33 o 
  -5  11   0     4913.37     4831.87    207.05 o 
  -3  11   0    12920.39    12578.13    388.79 o 
  -1  11   0    20756.58    21068.89    362.41 o 
   1  11   0    20804.04    21071.69    364.79 o 
   3  11   0    12812.42    12826.52    242.98 o 
   5  11   0     4771.05     5021.84    127.11 o 
   7  11   0    16012.24    16019.27    247.93 o 
   9  11   0    10064.16    10064.13    178.77 o 
  11  11   0      937.13      842.49     75.92 o 
  13  11   0     1085.83      963.36     73.81 o 
  15  11   0      366.33      370.38     58.02 o 
  17  11   0       68.09       74.94     53.14 o 
 -14  12   0     1893.52     1896.78    152.99 o 
 -12  12   0     1463.47     1465.05    133.05 o 
 -10  12   0     6272.77     7147.74    284.88 o 
  -8  12   0       10.79       34.12     52.53 o 
  -6  12   0     1526.62     1460.45    116.94 o 
  -4  12   0     6955.70     6493.62    255.74 o 
  -2  12   0    12500.69    12344.63    395.31 o 
   0  12   0     5364.41     5374.79    125.29 o 
   2  12   0    12991.84    13087.28    246.79 o 
   4  12   0     7009.36     7063.75    159.07 o 
   6  12   0     1565.76     1510.05     70.22 o 
   8  12   0       15.15       43.65     30.07 o 
  10  12   0     6330.42     6613.43    374.79 o 
  12  12   0     1536.02     1481.75     86.20 o 
  14  12   0     1879.50     1842.42    103.13 o 
  16  12   0     2190.40     2253.07    117.80 o 
  18  12   0      409.69      504.78     94.71 o 
 -15  13   0      193.25      137.65     77.07 o 
 -13  13   0     1029.02     1036.39    116.94 o 
 -11  13   0     1105.08      904.49    107.36 o 
  -9  13   0      414.89      365.40     82.82 o 
  -7  13   0     7551.03     7367.05    290.25 o 
  -5  13   0     2128.10     2141.41    139.18 o 
  -3  13   0     3210.49     3111.08    170.24 o 
  -1  13   0     2048.89     1969.63    126.53 o 
   1  13   0     2022.36     2109.20    125.76 o 
   3  13   0     3481.66     3882.20    116.18 o 
   5  13   0     2141.68     2159.27     84.53 o 
   7  13   0     7176.24     7431.01    179.73 o 
   9  13   0      430.25      440.37     49.47 o 
  11  13   0     1109.41     1154.86    105.44 o 
  13  13   0     1060.69     1069.82     80.71 o 
  15  13   0      237.83      189.03     77.83 o 
  17  13   0       18.60      -16.87     59.05 o 
 -14  14   0      104.05       97.39     76.68 o 
 -12  14   0      535.50      402.98     93.55 o 
 -10  14   0      642.66      578.58     95.09 o 
  -8  14   0       94.29       78.60     62.11 o 
  -6  14   0     1898.31     2149.08    146.47 o 
  -4  14   0      872.98      743.45     88.19 o 
  -2  14   0      633.79      732.72     83.97 o 
   0  14   0      597.52      493.46     72.08 o 
   2  14   0      555.75      614.62     74.77 o 
   4  14   0      810.74      843.64     56.05 o 
   6  14   0     1904.08     2070.38     93.75 o 
   8  14   0       99.30      136.79     37.50 o 
  10  14   0      661.10      760.71     90.49 o 
  12  14   0      512.96      594.30     92.40 o 
  14  14   0       89.61       67.48     66.33 o 
  16  14   0        1.96        6.52     73.62 o 
 -15  15   0       56.36      -26.46     60.96 o 
 -13  15   0       86.55      100.84     76.68 o 
 -11  15   0      172.54      155.29     75.92 o 
  -9  15   0       28.11       72.85     67.48 o 
  -7  15   0      253.06      263.79     78.60 o 
  -5  15   0      203.02      134.96     69.02 o 
  -3  15   0      586.36      541.77     92.79 o 
  -1  15   0     1275.42     1313.98    109.66 o 
   1  15   0     1266.77     1206.63    109.66 o 
   3  15   0      567.76      430.20     79.37 o 
   5  15   0      223.98      121.16     57.13 o 
   7  15   0      244.33      266.64     43.86 o 
   9  15   0       35.93      144.93     59.05 o 
  11  15   0      177.15       79.75     60.96 o 
  13  15   0       78.91       40.64     60.58 o 
  15  15   0       53.92       -4.60     68.25 o 
 -14  16   0     1252.54     1324.72    148.00 o 
 -12  16   0       87.07       83.59     75.53 o 
 -10  16   0      809.73      803.65    112.34 o 
  -8  16   0     1610.98     1597.33    146.08 o 
  -6  16   0      165.63      253.06     75.92 o 
  -4  16   0      713.29      559.41     91.64 o 
  -2  16   0      419.77      345.08     69.78 o 
   0  16   0        7.45       34.51     45.63 o 
   2  16   0      430.19      335.11     68.63 o 
   4  16   0      744.03      663.32     85.12 o 
   6  16   0      172.31      273.38     65.18 o 
   8  16   0     1541.42     1484.99    120.01 o 
  10  16   0      740.08      846.59     99.69 o 
  12  16   0      110.98      137.65     71.70 o 
  14  16   0     1269.78     1386.45    140.72 o 
 -13  17   0      193.83      122.69     80.52 o 
 -11  17   0      843.76      753.04    118.48 o 
  -9  17   0     1038.86     1063.61    128.06 o 
  -7  17   0     4765.62     4568.08    244.24 o 
  -5  17   0     2869.44     2912.08    185.96 o 
  -3  17   0      952.69      905.64    106.21 o 
  -1  17   0      770.96      708.95     95.86 o 
   1  17   0      811.68      735.79     98.92 o 
   3  17   0     1125.39     1158.70    107.74 o 
   5  17   0     2843.94     2774.44    167.56 o 
   7  17   0     4586.46     4915.46    223.15 o 
  13  17   0      195.55      117.33     75.53 o 
 -10  18   0     1451.99     1591.58    158.35 o 
  -8  18   0     2462.14     2560.49    189.03 o 
  -6  18   0      821.15      893.37    114.26 o 
  -4  18   0       60.46       62.88     60.20 o 
  -2  18   0      204.20      195.16     67.10 o 
   0  18   0      581.18      409.88     79.75 o 
   2  18   0      235.83      161.80     65.95 o 
   4  18   0       79.18        4.60     51.38 o 
   6  18   0      771.02      756.87     95.47 o 
  -9  19   0     1910.40     1980.37    177.52 o 
  -7  19   0     2143.77     2212.34    179.06 o 
  -5  19   0      698.34      824.36    111.96 o 
  -3  19   0     4243.36     4045.86    229.67 o 
  -1  19   0     5711.48     5599.10    266.48 o 
   1  19   0     5986.82     5762.05    267.63 o 
   3  19   0     4308.94     4239.49    218.17 o 
   5  19   0      621.95      565.93     90.87 o 
  -6  20   0      292.93      307.12     86.27 o 
  -4  20   0     1048.39     1148.35    128.45 o 
  -2  20   0      761.46      766.46    112.73 o 
   0  20   0       48.73      122.69     69.78 o 
   2  20   0      734.51      604.66    100.46 o 
   4  20   0     1042.18     1061.69    118.86 o 
   6  20   0      306.44      360.80     83.59 o 
  -1  21   0     4037.77     4099.92    241.56 o 
   1  21   0     4133.16     4464.94    242.32 o 
   3  21   0     2648.76     2583.49    184.43 o 
   5  21   0     1529.24     1690.12    149.15 o 
 -11   1   1     5926.26     5949.75    179.63 o 
  -9   1   1    15855.23    16010.85    295.64 o 
  -7   1   1     7552.33     7651.05    146.09 o 
  -5   1   1    36584.91    37656.42    474.57 o 
  -3   1   1    16104.76    16047.71    395.31 o 
  -1   1   1     5857.06     5331.09    142.63 o 
   1   1   1     3538.82     3825.78    103.52 o 
   3   1   1    20170.19    20647.93    265.08 o 
   5   1   1     4058.17     4204.63     59.80 o 
   7   1   1     7642.70     7641.63     96.98 o 
   9   1   1     9969.56    10239.10    128.70 o 
  11   1   1     2101.83     2191.34     53.76 o 
  13   1   1     1426.88     1332.94     69.00 o 
  15   1   1      344.18      494.30     50.10 o 
  17   1   1      361.85      345.50     49.86 o 
  19   1   1      263.22      323.66     50.56 o 
  21   1   1      167.98      289.73     54.79 o 
 -12   2   1     1811.10     2014.88     98.16 o 
 -10   2   1     9925.37     9769.39    191.46 o 
  -8   2   1    12719.00    13219.38    187.20 o 
  -6   2   1    56211.89    57923.82   1408.69 o 
  -4   2   1    48844.86    50503.47   1223.11 o 
  -2   2   1     6967.52     7495.88    208.58 o 
   0   2   1    21245.37    21559.01    521.84 o 
   2   2   1    27366.44    29816.75    685.17 o 
   4   2   1    10547.26    10213.40    123.04 o 
   6   2   1    12732.14    13558.55    139.87 o 
   8   2   1    24474.51    24213.51    264.66 o 
  10   2   1    16705.69    16285.45    194.87 o 
  12   2   1      427.93      567.85     35.55 o 
  14   2   1     1130.36     1075.80     65.82 o 
  16   2   1      664.97      736.21     59.31 o 
  18   2   1     1366.45     1264.34     79.24 o 
  20   2   1      282.75      439.33     69.40 o 
 -11   3   1     8188.75     8163.52    208.77 o 
  -9   3   1    13980.12    14222.24    402.59 o 
  -7   3   1    16047.08    16277.76    438.63 o 
  -5   3   1    23069.00    23052.05    572.06 o 
  -3   3   1    65611.64    65994.07   1562.82 o 
  -1   3   1    12615.96    13688.90    335.11 o 
   1   3   1     1935.61     2193.94     75.53 o 
   3   3   1    86634.89    87911.79   1073.29 o 
   5   3   1    53170.59    56120.92    597.68 o 
   7   3   1    44872.46    45170.82    489.10 o 
   9   3   1    16107.38    16264.75    172.65 o 
  11   3   1     1073.85     1099.65     47.50 o 
  13   3   1     5184.80     5246.16    110.81 o 
  15   3   1     2364.41     2323.99    140.52 o 
  17   3   1     3106.97     3344.75    125.19 o 
  19   3   1     2259.93     2515.96    111.42 o 
  21   3   1      631.00      711.79     71.29 o 
 -12   4   1    15722.33    15665.44    433.27 o 
 -10   4   1    24500.97    23924.71    627.66 o 
  -8   4   1    14217.40    14698.45    378.44 o 
  -6   4   1    33475.69    33260.26    798.67 o 
  -4   4   1    37768.64    38828.68    972.36 o 
  -2   4   1    30712.37    30536.43    772.98 o 
   0   4   1    84343.57    85766.34   2049.77 o 
   2   4   1    66228.84    68496.97   1043.32 o 
   4   4   1    43651.15    44843.52    551.31 o 
   6   4   1    46498.71    47287.47    507.58 o 
   8   4   1    18489.95    19253.20    230.66 o 
  10   4   1     9490.82     9205.92    129.69 o 
  12   4   1     5221.92     5085.39    107.03 o 
  14   4   1     1938.24     2019.03     70.10 o 
  16   4   1      577.86      698.19    119.63 o 
  18   4   1      573.71      630.83     61.13 o 
  20   4   1      181.74      188.70    139.18 o 
 -13   5   1    11176.64    10993.45    342.40 o 
 -11   5   1     3300.42     3405.55    148.38 o 
  -9   5   1    21609.97    22200.08    571.68 o 
  -7   5   1    25797.02    25459.17    656.80 o 
  -5   5   1    23836.83    24041.66    605.42 o 
  -3   5   1    13531.36    14727.21    397.61 o 
  -1   5   1    52445.48    53436.27   1311.30 o 
   1   5   1    11908.51    12887.34    216.90 o 
   3   5   1     9840.79    10353.91    147.54 o 
   5   5   1    46941.46    47501.17    605.68 o 
   7   5   1    21564.20    22514.59    261.31 o 
   9   5   1    23791.64    23614.37    278.06 o 
  11   5   1    10732.18    10636.56    149.41 o 
  13   5   1    11712.40    11833.65    192.63 o 
  15   5   1    11038.83    11427.28    240.53 o 
  17   5   1     2674.42     2916.26    144.36 o 
  19   5   1      832.30      687.86     98.92 o 
 -12   6   1    10715.77    11049.05    337.41 o 
 -10   6   1    15817.51    15726.02    444.00 o 
  -8   6   1    25646.49    25800.41    656.03 o 
  -6   6   1    18157.49    18952.13    490.01 o 
  -4   6   1    35684.85    34802.38    891.45 o 
  -2   6   1   114140.62   110179.16   2754.50 o 
   0   6   1     6208.04     5743.27    177.14 o 
   2   6   1    24976.56    25237.06    461.64 o 
   4   6   1    31531.94    31312.55    404.58 o 
   6   6   1    33149.92    33686.45    438.83 o 
   8   6   1    35194.51    35009.59    394.35 o 
  10   6   1    11591.19    11739.28    159.42 o 
  12   6   1      129.57      131.89     39.77 o 
  14   6   1       25.54       45.87     27.73 o 
  16   6   1      278.37      358.77     46.54 o 
  18   6   1      314.64      317.86     80.52 o 
  20   6   1       37.28       57.90     64.80 o 
 -13   7   1     5360.29     4977.19    205.90 o 
 -11   7   1     6502.71     6904.65    241.17 o 
  -9   7   1    16297.93    16649.30    458.57 o 
  -7   7   1      799.44      759.17     63.65 o 
  -5   7   1     2059.83     2437.03    113.88 o 
  -3   7   1    22220.72    24125.25    623.44 o 
  -1   7   1     8749.40     8952.12    264.94 o 
   1   7   1     3659.63     3799.50     92.02 o 
   3   7   1    14168.89    15035.04    264.07 o 
   5   7   1    12617.96    13029.66    194.89 o 
   7   7   1    10960.49    11197.16    176.15 o 
   9   7   1    16109.09    15886.24    239.57 o 
  11   7   1    15932.67    15795.06    205.39 o 
  13   7   1     6849.95     6971.87    135.79 o 
  15   7   1     6698.12     7127.50    186.07 o 
  17   7   1     3230.31     3295.12    188.64 o 
  19   7   1     1043.89     1013.77    117.33 o 
 -14   8   1      889.68      908.71     96.62 o 
 -12   8   1     4926.49     5023.20    207.81 o 
 -10   8   1     5245.62     5425.79    208.20 o 
  -8   8   1    29238.09    29771.89    771.44 o 
  -6   8   1     6311.52     6757.80    236.57 o 
  -4   8   1     7644.13     7887.36    242.71 o 
  -2   8   1    70306.70    70721.26   1154.29 o 
   0   8   1    24297.21    23589.14    389.75 o 
   2   8   1    18824.56    18844.91    318.46 o 
   4   8   1    18435.00    18689.57    328.20 o 
   6   8   1    12031.86    12056.10    242.43 o 
   8   8   1    29078.05    30587.52    431.28 o 
  10   8   1      752.26      752.03     42.98 o 
  12   8   1      825.76      923.91     64.36 o 
  14   8   1     1663.46     1646.38     91.83 o 
  16   8   1      651.01      654.20     67.92 o 
  18   8   1      107.05      118.86     69.02 o 
 -13   9   1     2475.07     2488.79    146.85 o 
 -11   9   1     4506.21     4562.71    203.60 o 
  -9   9   1     2616.70     2705.04    138.03 o 
  -7   9   1     5724.59     5626.71    212.42 o 
  -5   9   1    12934.15    13166.30    378.82 o 
  -3   9   1    21384.35    22591.57    374.20 o 
  -1   9   1    14663.62    15020.81    581.27 o 
   1   9   1    22615.37    23684.10    382.43 o 
   3   9   1    23728.13    24682.52    411.16 o 
   5   9   1     5873.92     6068.29    139.85 o 
   7   9   1     4408.91     4401.52     95.39 o 
   9   9   1     2305.98     2322.44     69.84 o 
  11   9   1     4049.57     3825.61    122.27 o 
  13   9   1     3040.22     2995.94    114.30 o 
  15   9   1     1439.98     1653.51     93.73 o 
  17   9   1     2646.04     2871.82    184.04 o 
  19   9   1     1991.66     2004.91    160.27 o 
 -14  10   1       60.24        2.30     52.15 o 
 -12  10   1     2760.59     2757.18    159.89 o 
 -10  10   1     9096.23     9083.25    322.84 o 
  -8  10   1     5997.24     6173.08    238.49 o 
  -6  10   1    12052.62    12363.03    378.82 o 
  -4  10   1    17436.31    16733.65    472.76 o 
  -2  10   1    11852.96    12166.23    227.56 o 
   0  10   1    38461.37    38266.21    618.09 o 
   2  10   1     5119.70     5294.96    119.37 o 
   4  10   1     1568.09     1673.24     99.11 o 
   6  10   1    13763.77    13974.72    269.98 o 
   8  10   1     3336.60     3463.46     86.97 o 
  10  10   1     6789.14     7029.05    140.51 o 
  12  10   1     2511.63     2611.33    108.89 o 
  14  10   1     1856.76     1723.97    136.69 o 
  16  10   1     2005.52     2219.12    111.01 o 
  18  10   1      499.80      503.82     97.77 o 
 -13  11   1     1055.30     1039.45    110.43 o 
 -11  11   1      664.46      742.69     90.49 o 
  -9  11   1     9671.11     9633.46    332.43 o 
  -7  11   1    11244.36    11038.70    368.08 o 
  -5  11   1    23310.53    22498.00    634.18 o 
  -3  11   1    16202.51    16058.06    471.61 o 
  -1  11   1    25939.06    26071.99    425.71 o 
   1  11   1    23242.50    23900.79    405.05 o 
   3  11   1      942.47     1014.81     51.07 o 
   5  11   1     5247.11     5211.99    133.40 o 
   7  11   1     4833.25     5262.18    137.28 o 
   9  11   1     5846.17     6056.58    155.16 o 
  11  11   1      811.06      851.38     65.34 o 
  13  11   1      561.00      617.56     63.00 o 
  15  11   1      870.58     1067.61     80.25 o 
  17  11   1      521.66      650.36     89.91 o 
 -14  12   1     2855.44     2855.72    176.37 o 
 -12  12   1     4419.97     4636.33    217.78 o 
 -10  12   1     5709.60     5879.76    250.37 o 
  -8  12   1     3130.12     2864.16    166.40 o 
  -6  12   1     1700.81     1790.96    121.16 o 
  -4  12   1     4488.49     4551.59    197.46 o 
  -2  12   1     1486.00     1597.72    106.97 o 
   0  12   1      241.13      384.95     56.36 o 
   2  12   1     4188.96     4515.95    115.61 o 
   4  12   1     4893.66     4949.19    126.92 o 
   6  12   1     4684.08     4768.04    129.92 o 
   8  12   1    10322.47    10144.79    220.82 o 
  10  12   1     4970.80     5484.46    218.55 o 
  12  12   1     2799.86     2823.90    165.64 o 
  14  12   1     3555.42     3759.06    198.23 o 
  16  12   1     2119.49     1772.56    154.52 o 
 -15  13   1      524.12      507.65     97.39 o 
 -13  13   1     1390.24     1373.80    131.51 o 
 -11  13   1     6958.31     6983.25    289.87 o 
  -9  13   1    10958.13    10899.51    381.50 o 
  -7  13   1     9531.17     9458.23    333.58 o 
  -5  13   1    10900.50    10439.03    361.57 o 
  -3  13   1     9719.31     9450.18    335.88 o 
  -1  13   1    18618.79    18391.57    540.62 o 
   1  13   1    27443.92    26121.72    729.27 o 
   3  13   1     8413.17     8956.96    218.17 o 
   5  13   1     8142.34     8342.42    265.33 o 
   7  13   1     5107.13     5169.53    143.96 o 
   9  13   1     7689.12     8090.94    195.42 o 
  11  13   1     3507.55     3828.46    186.34 o 
  13  13   1      284.90      460.11     84.74 o 
  15  13   1       87.69      111.58     69.78 o 
  17  13   1       38.76       42.56     67.48 o 
 -14  14   1     3652.35     3792.04    218.17 o 
 -12  14   1     3134.16     3188.91    189.41 o 
 -10  14   1     2158.28     2293.63    157.59 o 
  -8  14   1     4596.59     4492.55    222.00 o 
  -6  14   1     5809.88     6084.89    260.34 o 
  -4  14   1      221.60      194.39     59.43 o 
  -2  14   1     1494.23     1592.35    118.48 o 
   0  14   1     1172.61     1201.64    101.61 o 
   2  14   1      677.20      634.56     76.30 o 
   4  14   1      726.80      857.33     84.74 o 
   6  14   1    11542.21    11854.38    249.37 o 
   8  14   1     7269.01     7621.43    189.57 o 
  10  14   1     4415.09     4936.93    207.05 o 
  12  14   1     6734.80     6646.22    267.63 o 
  14  14   1     4265.74     4472.61    222.38 o 
  16  14   1     2804.08     2637.55    186.73 o 
 -15  15   1       69.48       55.60     73.23 o 
 -13  15   1     3427.60     3497.57    215.10 o 
 -11  15   1     2759.48     2608.41    179.06 o 
  -9  15   1     3694.30     4160.50    218.17 o 
  -7  15   1     5625.69     5478.32    258.43 o 
  -5  15   1    11921.75    11060.17    392.62 o 
  -3  15   1    26679.77    26824.91    740.00 o 
  -1  15   1    10639.51    10474.68    352.36 o 
   1  15   1     3806.09     3545.88    175.22 o 
   3  15   1    15814.74    14769.00    470.07 o 
   5  15   1     8710.25     9080.95    325.52 o 
   7  15   1     3188.17     3591.12    229.29 o 
   9  15   1     4989.73     5578.01    226.99 o 
  11  15   1     1698.44     1815.12    140.33 o 
  13  15   1      758.46      758.41    101.99 o 
  15  15   1      594.70      663.70    108.51 o 
 -14  16   1     4209.18     4364.10    242.32 o 
 -12  16   1     1457.03     1448.57    146.08 o 
 -10  16   1     1310.09     1616.12    145.70 o 
  -8  16   1     2870.21     3055.10    196.70 o 
  -6  16   1     2204.05     2282.89    161.04 o 
  -4  16   1     1567.15     1495.34    130.36 o 
  -2  16   1      458.41      502.28     78.98 o 
   0  16   1      176.71      235.80     60.96 o 
   2  16   1      498.33      427.13     73.62 o 
   4  16   1     4688.36     4404.36    210.50 o 
   6  16   1     8124.53     8171.86    304.82 o 
   8  16   1     3240.63     3326.95    177.14 o 
  10  16   1     1931.94     2037.88    141.87 o 
  12  16   1     1933.45     2406.73    166.40 o 
  14  16   1     2836.45     3088.84    195.93 o 
 -13  17   1      688.31      639.93    111.19 o 
 -11  17   1     2545.16     2574.67    191.71 o 
  -9  17   1     2410.19     2785.55    194.78 o 
  -7  17   1     1360.43     1452.40    140.72 o 
  -5  17   1     3606.78     3492.20    205.13 o 
  -3  17   1     4278.82     3852.62    207.81 o 
  -1  17   1     9463.14     9194.82    346.23 o 
   1  17   1    10004.94     9437.53    349.30 o 
   3  17   1     4343.71     3933.90    202.06 o 
   5  17   1     3814.21     3958.82    200.91 o 
   7  17   1      560.65      610.41     86.65 o 
  13  17   1      194.25      131.13     77.45 o 
 -10  18   1     1078.18      988.46    128.45 o 
  -8  18   1     1881.68     2221.54    175.99 o 
  -6  18   1     1082.82      958.55    116.18 o 
  -4  18   1     2074.54     2067.79    159.12 o 
  -2  18   1      704.80      668.30     97.39 o 
   0  18   1      397.40      455.50     85.12 o 
   2  18   1     2346.70     2279.82    153.75 o 
   4  18   1      915.66      878.03    101.22 o 
   6  18   1      702.29      715.46     94.71 o 
  -9  19   1     1465.62     1568.96    163.34 o 
  -7  19   1     1377.17     1180.55    135.35 o 
  -5  19   1     1660.62     1477.32    145.70 o 
  -3  19   1     1064.81     1125.34    127.68 o 
  -1  19   1     1959.21     1882.60    153.37 o 
   1  19   1     2015.90     2180.13    161.80 o 
   3  19   1      300.60      323.99     79.37 o 
   5  19   1      597.93      622.29     91.25 o 
   7  19   1      898.72      937.85    109.66 o 
  -6  20   1      677.36      709.71    112.34 o 
  -4  20   1      141.47       79.37     62.88 o 
  -2  20   1      741.67      672.52    104.29 o 
   0  20   1      904.12      970.82    117.33 o 
   2  20   1     1017.80      941.30    112.73 o 
   4  20   1       39.00       48.69     58.28 o 
   6  20   1      375.29      487.33     91.64 o 
  -1  21   1      797.85      781.80    117.71 o 
   1  21   1      313.59      359.27     88.19 o 
   3  21   1      674.51      811.70    113.49 o 
   5  21   1       44.58       75.53     64.41 o 
 -10   0   2    68765.32    67568.02   1623.02 o 
  -8   0   2    25908.36    23570.43    567.85 o 
  -6   0   2    42376.95    41835.47    922.89 o 
  -4   0   2    39927.23    39571.75    998.05 o 
  -2   0   2    38382.01    41445.91   1013.38 o 
   0   0   2   322651.34   382963.38   9486.99 o 
   2   0   2   164155.95   154823.66   4733.34 o 
   4   0   2     2322.72     2208.89     77.83 o 
   6   0   2    89535.93    90925.17   1302.49 o 
   8   0   2    11285.15    10944.31    187.01 o 
  10   0   2     2726.58     2949.60     77.51 o 
  12   0   2     8975.61     8327.91    256.51 o 
  14   0   2      850.75      705.49     77.83 o 
  16   0   2     1420.60     1460.45    116.94 o 
  18   0   2       95.22      161.42     59.43 o 
  20   0   2     1999.77     2403.28    160.65 o 
 -11   1   2    28931.71    27419.21    693.23 o 
  -9   1   2    50976.50    50833.31    836.66 o 
  -7   1   2    20561.10    21411.02    362.47 o 
  -5   1   2    25887.17    27052.28    635.71 o 
  -3   1   2     1809.35     1881.45     59.05 o 
  -1   1   2     3993.38     3925.47    110.43 o 
   1   1   2     8070.51     8091.72    210.11 o 
   3   1   2    36008.41    36007.88    563.21 o 
   5   1   2    21186.30    21765.45    241.29 o 
   7   1   2    30793.10    31301.41    331.34 o 
   9   1   2    40071.67    40492.70    426.31 o 
  11   1   2    16946.03    16630.40    706.64 o 
  13   1   2    14326.76    13333.82    282.96 o 
  15   1   2    12666.67    12465.61    329.36 o 
  17   1   2     8564.02     8706.70    416.59 o 
  19   1   2     3306.37     3612.43    133.38 o 
  21   1   2     1215.93     1141.07     82.96 o 
 -12   2   2    18840.06    18485.12    480.04 o 
 -10   2   2    14825.29    14931.15    276.84 o 
  -8   2   2    18909.30    18839.60    332.83 o 
  -6   2   2    51277.25    50449.41   1213.91 o 
  -4   2   2   196115.45   196815.08   4674.67 o 
  -2   2   2   167504.19   164484.25   3904.76 o 
   0   2   2    69411.76    70764.59   1668.65 o 
   2   2   2    12554.47    13422.29    220.52 o 
   4   2   2    26048.63    26011.81    283.37 o 
   6   2   2    43864.37    44650.52    480.14 o 
   8   2   2    31017.02    31542.83    307.53 o 
  10   2   2     5957.20     5911.59    105.14 o 
  12   2   2     2102.95     2068.00     63.45 o 
  14   2   2     1816.84     1652.11     79.75 o 
  16   2   2      129.78       82.85     64.99 o 
  18   2   2      706.63      784.50     66.77 o 
  20   2   2      380.84      357.33     54.89 o 
 -11   3   2     5384.12     5140.91    172.92 o 
  -9   3   2     1175.68     1244.61     31.33 o 
  -7   3   2    26437.50    26133.22    638.40 o 
  -5   3   2    31431.80    32810.88    805.57 o 
  -3   3   2    20166.70    22758.73    555.58 o 
  -1   3   2     4127.59     4055.06    119.63 o 
   1   3   2    47463.38    48838.27   1187.46 o 
   3   3   2     3251.98     3565.87    124.80 o 
   5   3   2    45045.04    45442.13    483.80 o 
   7   3   2    30199.34    30250.92    336.95 o 
   9   3   2    12841.06    12596.21    141.04 o 
  11   3   2    13139.06    13201.36    200.41 o 
  13   3   2     8599.30     8713.78    315.75 o 
  15   3   2     5865.89     6468.17    166.65 o 
  17   3   2     4946.96     4941.60    148.54 o 
  19   3   2      561.32      525.52     80.14 o 
 -12   4   2    25377.18    25034.33    644.91 o 
 -10   4   2    15093.32    14718.77    413.33 o 
  -8   4   2    12071.34    11619.20    313.64 o 
  -6   4   2    20386.02    20519.55    498.83 o 
  -4   4   2    22597.10    23573.88    589.32 o 
  -2   4   2    45867.44    46338.37   1165.60 o 
   2   4   2    15428.96    14846.06    249.31 o 
   4   4   2    69257.98    71370.20    880.73 o 
   6   4   2    15982.22    15529.41    213.01 o 
   8   4   2    11435.51    11265.47    146.92 o 
  10   4   2     8818.07     8729.34    125.50 o 
  12   4   2     9571.35     9363.83    156.48 o 
  14   4   2      994.27      994.36     63.05 o 
  16   4   2      140.07      103.40     37.16 o 
  18   4   2      426.40      452.39     76.68 o 
  20   4   2      155.67      166.73     50.21 o 
 -13   5   2    12052.37    11846.18    354.28 o 
 -11   5   2     2178.27     2121.09    106.21 o 
  -9   5   2      312.95      297.53     41.03 o 
  -7   5   2    25226.37    25267.84    656.03 o 
  -5   5   2     4492.40     4767.84    167.56 o 
  -3   5   2    17635.71    18628.52    473.14 o 
  -1   5   2     8090.74     7853.62    230.05 o 
   1   5   2    10742.96    10955.72    185.46 o 
   3   5   2    59339.58    60628.18    948.73 o 
   5   5   2    27854.89    28107.15    367.04 o 
   7   5   2    21778.30    21771.94    252.14 o 
   9   5   2     4957.04     4893.31     83.56 o 
  11   5   2     9192.64     9463.67    137.23 o 
  13   5   2     3227.53     3076.12     83.50 o 
  15   5   2      441.07      482.84     51.20 o 
  17   5   2      646.43      732.55    115.03 o 
  19   5   2      700.86      685.79     64.71 o 
 -12   6   2     1252.12     1189.76     89.72 o 
 -10   6   2     2438.48     2465.01    118.09 o 
  -8   6   2    21326.29    21522.58    575.13 o 
  -6   6   2    11531.30    12040.19    329.36 o 
  -4   6   2    12434.11    12224.24    340.09 o 
  -2   6   2     6956.62     6832.57    208.20 o 
   0   6   2    14276.59    14540.87    386.11 o 
   2   6   2    10291.86    10548.97    218.74 o 
   4   6   2    20601.16    20748.20    352.49 o 
   6   6   2    13012.10    13114.02    192.57 o 
   8   6   2      180.95      222.97     23.92 o 
  10   6   2     8188.53     8197.46    123.92 o 
  12   6   2     2886.66     3116.59     89.59 o 
  14   6   2     7810.61     8315.01    154.40 o 
  16   6   2     2223.37     2229.42    125.76 o 
  18   6   2      350.67      286.42     75.15 o 
  20   6   2      714.71      749.97    106.59 o 
 -13   7   2    10365.65    10332.05    333.58 o 
 -11   7   2    10548.64    10803.66    334.34 o 
  -9   7   2     4866.34     4814.24    184.04 o 
  -7   7   2     3356.05     3685.83    149.92 o 
  -5   7   2    46026.94    47847.90   1182.85 o 
  -3   7   2    25730.79    24711.50    640.70 o 
  -1   7   2    43514.27    43104.59   1047.12 o 
   1   7   2    25451.04    26549.75    419.54 o 
   3   7   2     8917.00     8787.93    166.98 o 
   5   7   2     2373.27     2058.55     72.27 o 
   7   7   2    11391.50    11382.66    180.02 o 
   9   7   2     1237.75     1305.96     52.57 o 
  11   7   2     9717.50     9949.93    173.25 o 
  13   7   2     1160.78     1293.57    108.83 o 
  15   7   2      219.56      254.56     55.40 o 
  17   7   2      216.07      136.50     61.73 o 
  19   7   2      725.21      597.75     98.54 o 
 -12   8   2    11251.93    11554.78    361.57 o 
 -10   8   2     7048.30     6787.70    246.54 o 
  -8   8   2    13678.59    13808.53    397.22 o 
  -6   8   2    11944.88    12456.97    356.58 o 
  -4   8   2     2065.90     1931.29    103.52 o 
  -2   8   2     4100.62     4099.92    157.59 o 
   0   8   2     6590.39     6654.03    131.31 o 
   2   8   2    25495.63    26462.48    435.78 o 
   4   8   2     9198.77     9639.45    185.28 o 
   6   8   2    15831.18    16438.64    298.15 o 
   8   8   2     5863.14     5831.66    115.77 o 
  10   8   2      555.87      585.08     38.69 o 
  12   8   2     4403.97     4552.96    134.63 o 
  14   8   2     6812.84     6995.55    181.70 o 
  16   8   2     2357.73     2574.67    163.34 o 
  18   8   2     2229.55     2403.67    171.77 o 
 -13   9   2     2335.01     2257.58    138.03 o 
 -11   9   2     7040.92     6989.00    262.64 o 
  -9   9   2     6997.96     7155.02    256.51 o 
  -7   9   2    20976.25    21823.18    593.15 o 
  -5   9   2    23704.06    24306.60    654.88 o 
  -3   9   2    23197.53    22822.76    602.74 o 
  -1   9   2    25853.52    25285.55    411.79 o 
   1   9   2    29332.65    29659.43    486.08 o 
   3   9   2     7029.15     7381.53    151.77 o 
   5   9   2     5249.61     5379.54    198.42 o 
   7   9   2    15999.05    16657.60    308.58 o 
   9   9   2     1230.98     1301.13     65.61 o 
  11   9   2      576.06      617.60     41.25 o 
  13   9   2     1236.67     1305.22    151.26 o 
  15   9   2      400.81      453.48     59.24 o 
  17   9   2      193.20      272.23     77.83 o 
  19   9   2      102.61      135.73     72.08 o 
 -14  10   2      772.75      833.94     94.71 o 
 -12  10   2     5559.69     5953.38    237.34 o 
 -10  10   2    24255.45    23592.68    643.76 o 
  -8  10   2     1131.21     1117.29     95.09 o 
  -6  10   2      539.89      608.49     69.40 o 
  -4  10   2     4507.91     4403.21    182.51 o 
  -2  10   2     5750.60     5686.52    208.20 o 
   0  10   2     9209.76     9142.66    174.92 o 
   2  10   2    12147.76    12077.30    230.77 o 
   4  10   2    14819.53    15055.09    371.92 o 
   6  10   2     5718.57     5816.66    141.77 o 
   8  10   2     6100.19     6018.23    150.70 o 
  10  10   2     6368.12     6288.83    161.11 o 
  12  10   2     4256.79     4497.91    198.23 o 
  14  10   2     2954.14     3405.55    185.19 o 
  16  10   2     2822.38     3008.32    187.11 o 
  18  10   2     1387.31     1284.46    134.20 o 
 -13  11   2     2936.49     2969.21    167.17 o 
 -11  11   2     3350.04     3353.02    175.22 o 
  -9  11   2     4981.56     5138.23    215.48 o 
  -7  11   2     2659.38     2754.11    147.62 o 
  -5  11   2      647.78      712.78     79.75 o 
  -3  11   2    26805.04    25844.89    709.71 o 
  -1  11   2    35021.55    35008.27    917.53 o 
   1  11   2     9425.28     9312.45    183.12 o 
   3  11   2     5494.99     5578.87    140.14 o 
   5  11   2     8093.94     8299.36    181.46 o 
   7  11   2    13152.08    13673.25    270.61 o 
   9  11   2     4204.28     4223.28    127.81 o 
  11  11   2     1434.93     1419.81    113.11 o 
  13  11   2     1367.48     1596.18    131.51 o 
  15  11   2      428.13      630.34     97.39 o 
  17  11   2      225.19      260.73     80.90 o 
 -14  12   2     1439.59     1400.64    126.53 o 
 -12  12   2     2270.50     2218.86    154.52 o 
 -10  12   2     3699.60     3511.75    182.89 o 
  -8  12   2     4013.79     4040.11    194.01 o 
  -6  12   2     1626.62     1641.04    118.48 o 
  -4  12   2     5820.27     5665.81    225.45 o 
  -2  12   2     5127.23     4968.37    205.51 o 
   0  12   2     1626.63     1694.34    112.34 o 
   2  12   2     5138.45     5167.74    277.21 o 
   4  12   2     5262.92     5294.30    133.44 o 
   6  12   2     4603.49     4781.36    133.15 o 
   8  12   2     3255.79     3194.85    109.40 o 
  10  12   2     3662.17     3692.95    123.70 o 
  12  12   2     1096.84     1295.20    113.49 o 
  14  12   2     1685.91     1822.40    140.72 o 
  16  12   2     2028.57     2174.38    168.32 o 
 -13  13   2      423.55      435.57     83.59 o 
 -11  13   2     2568.18     2641.01    168.71 o 
  -9  13   2     1342.78     1307.47    121.16 o 
  -7  13   2     6535.25     6809.56    268.01 o 
  -5  13   2     4719.09     4584.95    209.73 o 
  -3  13   2     6927.73     6952.19    266.86 o 
  -1  13   2     3874.24     3487.98    173.31 o 
   1  13   2     1040.59     1053.64     98.16 o 
   3  13   2     1355.61     1258.77     97.39 o 
   5  13   2    10076.04    10016.37    332.43 o 
   7  13   2     2306.51     2552.93     98.60 o 
   9  13   2     1120.74     1172.28     71.16 o 
  11  13   2      318.58      272.61     69.02 o 
  13  13   2     1212.83     1428.24    130.36 o 
  15  13   2      324.45      449.37     89.34 o 
 -14  14   2      130.09       86.65     67.87 o 
 -12  14   2      896.54      999.96    112.73 o 
 -10  14   2      593.09      524.90     82.44 o 
  -8  14   2       82.95       84.35     57.90 o 
  -6  14   2     2576.73     2473.07    157.59 o 
  -4  14   2     4496.89     4469.92    207.05 o 
  -2  14   2     1306.21     1136.84    102.37 o 
   0  14   2       27.53       65.57     40.64 o 
   2  14   2      651.70      619.61     75.53 o 
   4  14   2     3042.18     3257.55    164.49 o 
   6  14   2     2567.51     2663.38    103.98 o 
   8  14   2     1855.72     1905.91     90.82 o 
  10  14   2      416.75      476.21     80.90 o 
  12  14   2      378.53      356.58     80.14 o 
  14  14   2        2.97      -32.21     55.21 o 
  16  14   2       31.49       41.79     71.70 o 
 -15  15   2       23.55       15.34     63.65 o 
 -13  15   2      235.32      274.91     87.04 o 
 -11  15   2      167.04       -9.59     61.73 o 
  -9  15   2       13.52      -43.33     43.33 o 
  -7  15   2      196.70      266.48     74.00 o 
  -5  15   2      930.45      714.31     95.47 o 
  -3  15   2       61.84        8.05     58.28 o 
  -1  15   2      221.73      136.50     63.26 o 
   1  15   2     1181.26     1147.20    101.61 o 
   3  15   2     2207.53     2125.30    142.25 o 
   5  15   2      398.34      466.62     76.30 o 
   7  15   2      196.86      305.97     63.65 o 
   9  15   2      499.86      406.27     83.97 o 
  11  15   2      122.25      143.02     64.03 o 
  13  15   2       62.29      107.74     65.57 o 
  15  15   2       18.80       78.60     70.93 o 
 -14  16   2      716.51      817.84    121.93 o 
 -12  16   2      657.33      732.33    111.58 o 
 -10  16   2      404.74      327.06     81.29 o 
  -8  16   2      902.19     1164.45    123.85 o 
  -6  16   2      238.69      104.67     57.51 o 
  -4  16   2      958.43     1141.83    115.03 o 
  -2  16   2      361.79      331.66     70.93 o 
   0  16   2      166.32      159.89     55.60 o 
   2  16   2       70.52       44.86     51.38 o 
   4  16   2      650.47      621.14     86.65 o 
   6  16   2     1932.07     2042.87    143.40 o 
   8  16   2      868.83      975.42    101.99 o 
  12  16   2      297.89      190.94     77.07 o 
  14  16   2      637.29      708.56    109.28 o 
 -13  17   2      567.48      503.05    105.82 o 
 -11  17   2     2237.28     2323.15    179.82 o 
  -9  17   2      935.64     1001.88    123.85 o 
  -7  17   2     1260.34     1199.72    127.68 o 
  -5  17   2     1942.96     1938.19    150.68 o 
  -3  17   2     4121.02     3964.58    212.80 o 
  -1  17   2     4071.10     4083.82    212.03 o 
   1  17   2     1838.82     1734.60    135.35 o 
   3  17   2      585.35      545.99     85.89 o 
   5  17   2     3292.36     3470.35    189.03 o 
   7  17   2     1664.55     1647.56    132.66 o 
 -12  18   2      972.72     1011.08    131.13 o 
 -10  18   2     1174.57     1012.23    130.75 o 
  -8  18   2      777.46      831.26    116.18 o 
  -6  18   2      531.72      446.30     88.95 o 
  -4  18   2      931.95     1117.67    121.16 o 
  -2  18   2       88.78      106.97     61.73 o 
   0  18   2      467.96      385.34     76.68 o 
   2  18   2     1464.94     1448.95    132.28 o 
   4  18   2      353.41      286.80     70.55 o 
   6  18   2     1334.41     1401.02    123.08 o 
  -9  19   2     3076.67     3438.14    222.38 o 
  -7  19   2     2657.47     2624.13    191.71 o 
  -5  19   2      811.22      789.46    111.19 o 
  -3  19   2     5282.25     5450.33    267.24 o 
  -1  19   2     6835.98     6431.89    288.33 o 
   1  19   2     3078.77     3157.09    192.86 o 
   3  19   2     2545.52     2520.23    168.71 o 
   5  19   2     1755.39     1962.35    152.22 o 
   7  19   2     1448.08     1608.84    139.18 o 
  -6  20   2      105.32      157.20     72.47 o 
  -4  20   2       88.86       34.89     60.20 o 
  -2  20   2      296.55      314.02     88.19 o 
   0  20   2      148.37      202.45     73.23 o 
   2  20   2      877.93      858.86    111.96 o 
   4  20   2     1400.90     1567.04    144.55 o 
   6  20   2      761.60      746.52    107.36 o 
  -1  21   2     2348.81     2338.10    181.36 o 
   1  21   2     2438.43     2708.87    190.18 o 
   3  21   2     1855.55     1831.22    159.50 o 
   5  21   2      829.63     1025.27    121.16 o 
 -11   1   3     2690.49     2465.40     93.55 o 
  -9   1   3    23296.28    22966.39    399.86 o 
  -7   1   3     1914.89     2175.53     69.78 o 
  -5   1   3     8182.11     8474.38    213.18 o 
  -3   1   3    20057.75    20115.43    504.97 o 
  -1   1   3     3859.79     3698.48    109.28 o 
   1   1   3     9469.25     9077.25    212.99 o 
   3   1   3    13023.19    14042.16    235.21 o 
   5   1   3    12174.67    12395.12    147.35 o 
   7   1   3     2671.21     2802.73     57.12 o 
   9   1   3     1225.65     1339.99     63.55 o 
  11   1   3     2411.16     2235.55     81.47 o 
  13   1   3     2290.22     2560.06     95.12 o 
  15   1   3      803.14      891.33     61.68 o 
  17   1   3      288.15      216.25     43.86 o 
  19   1   3      288.29      298.14     51.71 o 
 -10   2   3     5763.72     5706.07    168.32 o 
  -8   2   3     9655.67     9412.61    243.86 o 
  -6   2   3    32259.59    32351.93    776.43 o 
  -4   2   3    10388.06    10715.09    266.86 o 
  -2   2   3   104126.90   100773.05   2411.72 o 
   0   2   3    37221.94    38044.20    942.07 o 
   2   2   3     1589.80     1895.20     47.76 o 
   4   2   3     2500.03     2435.22     50.46 o 
   6   2   3     4219.53     4220.48    144.73 o 
   8   2   3    36178.82    34723.17    387.22 o 
  10   2   3     6508.69     6258.93    110.82 o 
  12   2   3      453.94      459.44     43.56 o 
  14   2   3       76.52       94.68     55.40 o 
  16   2   3      110.03      137.08     46.39 o 
  18   2   3       50.21       53.47     36.97 o 
  20   2   3      565.02      564.71    147.81 o 
 -11   3   3    11959.89    11951.24    322.84 o 
  -9   3   3    19536.36    18940.37    330.88 o 
  -7   3   3     3385.57     3774.78    127.30 o 
  -5   3   3    19156.69    19108.18    490.01 o 
  -3   3   3    38766.75    41170.62   1010.31 o 
  -1   3   3    16005.98    15860.22    396.84 o 
   1   3   3    20994.52    22808.31    354.61 o 
   3   3   3    16977.25    17475.83    289.10 o 
   5   3   3    36787.71    37222.95    476.85 o 
   7   3   3     1627.79     1611.69    103.98 o 
   9   3   3     3144.60     3115.67     62.06 o 
  11   3   3     9488.45     9374.63    152.72 o 
  13   3   3     7085.65     7301.71    168.49 o 
  15   3   3     2208.47     2270.01     95.76 o 
  17   3   3     1155.95     1139.11     73.82 o 
  19   3   3     1538.12     1653.73     93.40 o 
 -12   4   3    11162.91    11046.75    315.94 o 
 -10   4   3     7087.72     6970.21    222.00 o 
  -8   4   3     3869.74     3784.75    143.02 o 
  -6   4   3    52888.89    54336.54   1269.12 o 
  -4   4   3   157928.56   160795.72   3703.47 o 
  -2   4   3    42067.32    44085.77   1009.93 o 
   0   4   3     9498.31     9020.37    227.37 o 
   2   4   3    40113.15    39552.63    666.58 o 
   4   4   3    42938.59    43825.77    772.59 o 
   6   4   3    51673.23    53076.94    670.48 o 
   8   4   3    18590.17    19171.62    229.63 o 
  10   4   3      129.35      169.25     20.25 o 
  12   4   3     1961.03     2160.89     69.12 o 
  14   4   3     3660.57     3120.37    107.65 o 
  16   4   3      489.76      470.70     51.47 o 
  18   4   3      247.02      216.13     50.42 o 
  20   4   3     1122.33     1089.09     80.84 o 
 -11   5   3     2429.99     2509.88    115.03 o 
  -9   5   3     1153.68     1190.14     71.70 o 
  -7   5   3    24338.87    24984.11    649.13 o 
  -5   5   3    38202.79    40110.07    995.74 o 
  -3   5   3    28616.44    29513.08    744.99 o 
  -1   5   3     5897.15     5510.15    173.69 o 
   1   5   3     7878.00     7817.21    146.73 o 
   3   5   3     3490.85     3328.19     79.37 o 
   5   5   3    33163.00    32275.10    525.21 o 
   7   5   3    26583.57    26548.77    355.94 o 
   9   5   3    11491.04    11278.52    154.29 o 
  11   5   3    10063.62    10076.53    144.96 o 
  13   5   3    12343.47    12356.88    245.85 o 
  15   5   3     6015.22     6259.75    163.62 o 
  17   5   3     1985.89     1975.16     95.36 o 
  19   5   3      679.03      854.67     71.16 o 
 -12   6   3    11298.01    11731.92    348.53 o 
 -10   6   3    14533.90    14564.64    396.07 o 
  -8   6   3     9356.34     9365.06    270.31 o 
  -6   6   3    19865.72    20490.41    539.86 o 
  -4   6   3    73597.66    73603.84   1801.70 o 
  -2   6   3   116910.70   118787.72   2907.87 o 
   0   6   3    38920.89    38767.71    918.68 o 
   2   6   3    56733.20    58588.94    896.55 o 
   4   6   3    38204.30    38549.31    619.00 o 
   6   6   3    19726.93    20568.54    355.86 o 
   8   6   3     2037.94     1973.87     96.43 o 
  10   6   3      286.11      222.25     28.78 o 
  12   6   3      514.74      518.28     32.29 o 
  14   6   3     2210.05     2480.41     97.71 o 
  16   6   3      610.21      670.43     58.50 o 
  18   6   3      316.22      367.19     92.60 o 
 -13   7   3     5547.69     5373.27    212.42 o 
 -11   7   3     9046.83     8863.93    284.12 o 
  -9   7   3     6165.17     5917.72    208.58 o 
  -7   7   3      318.38      414.09     48.69 o 
  -5   7   3      433.13      340.86     45.63 o 
  -3   7   3    11019.45    10749.60    315.17 o 
  -1   7   3      538.14      638.01     52.15 o 
   1   7   3     3418.30     3272.18     78.25 o 
   3   7   3     4380.44     4091.91     96.59 o 
   5   7   3    11141.98    10458.08    203.46 o 
   7   7   3    22290.84    22209.02    390.46 o 
   9   7   3    15263.70    14768.92    282.63 o 
  11   7   3     8999.97     9031.83    163.42 o 
  13   7   3     7222.85     7308.36    223.73 o 
  15   7   3     3781.41     3719.57    185.58 o 
  17   7   3     2300.08     2375.29    156.44 o 
  19   7   3      735.37      674.82    100.84 o 
 -12   8   3     3868.24     4053.53    179.82 o 
 -10   8   3     5219.93     5369.81    201.30 o 
  -8   8   3    24893.90    24936.95    649.52 o 
  -6   8   3    40856.02    40257.69   1015.30 o 
  -4   8   3     6023.31     5614.44    202.45 o 
  -2   8   3    36443.15    35083.81    906.79 o 
   0   8   3     9763.61     9176.54    170.24 o 
   2   8   3     6159.51     5899.33    124.28 o 
   4   8   3    33347.43    32826.92    551.47 o 
   6   8   3     9222.67     9274.02    192.13 o 
   8   8   3    11528.92    10924.11    222.05 o 
  10   8   3      670.98      665.13     49.51 o 
  12   8   3      407.91      336.64     65.18 o 
  14   8   3      515.64      440.93     79.37 o 
  16   8   3      249.43      258.04     72.08 o 
  18   8   3      397.14      425.98     91.25 o 
 -13   9   3     5632.62     5515.13    222.77 o 
 -11   9   3     9157.26     8903.04    304.82 o 
  -9   9   3     6631.26     6550.37    232.35 o 
  -7   9   3     2889.70     2615.70    135.35 o 
  -5   9   3     4391.55     4500.60    175.61 o 
  -3   9   3    16394.01    16087.97    463.94 o 
  -1   9   3    11800.29    11792.42    212.26 o 
   1   9   3    15020.14    15190.62    265.04 o 
   3   9   3    15825.36    16579.64    294.95 o 
   5   9   3     3060.13     3330.79     97.08 o 
   7   9   3     8607.26     8537.97    186.83 o 
   9   9   3     5777.22     5977.01    174.07 o 
  11   9   3      129.45      106.76     33.12 o 
  13   9   3     2562.12     2616.85    153.75 o 
  15   9   3     2625.87     2938.92    172.54 o 
  17   9   3     1988.08     2187.03    156.44 o 
 -12  10   3     3803.17     3700.01    181.36 o 
 -10  10   3    11289.44    10985.78    368.47 o 
  -8  10   3     5588.66     5676.17    213.95 o 
  -6  10   3     7024.27     7070.67    246.92 o 
  -4  10   3     8709.19     8217.87    281.43 o 
  -2  10   3     7853.66     7939.12    262.64 o 
   0  10   3     9445.01     9067.52    297.53 o 
   2  10   3     5882.99     5663.63    126.85 o 
   4  10   3     4053.79     4032.28    185.77 o 
   6  10   3     2101.71     2163.91     80.90 o 
   8  10   3     1232.67     1231.30     67.65 o 
  10  10   3     3644.30     3843.67    121.00 o 
  12  10   3     3671.33     3764.81    182.51 o 
  14  10   3     2930.93     3251.79    181.36 o 
  16  10   3     2892.09     3328.48    194.01 o 
  18  10   3      494.84      452.05     93.17 o 
 -13  11   3     1956.34     1909.05    132.66 o 
 -11  11   3      991.72      974.66    100.46 o 
  -9  11   3    16798.06    16744.39    493.46 o 
  -7  11   3     9189.35     8943.30    313.26 o 
  -5  11   3     6579.60     6421.54    241.56 o 
  -3  11   3    21487.65    21255.72    598.52 o 
  -1  11   3    18134.83    17802.25    500.36 o 
   1  11   3     8789.01     8355.59    214.52 o 
   3  11   3     1353.07     1372.53     61.31 o 
   5  11   3     2303.69     2321.58    104.67 o 
   7  11   3     5979.06     5747.27    151.45 o 
   9  11   3     6448.72     6412.33    165.25 o 
  11  11   3      452.42      450.14     75.15 o 
  13  11   3      274.10      293.32     71.32 o 
  15  11   3     2368.08     2641.77    171.01 o 
  17  11   3      685.70      731.57    109.66 o 
 -14  12   3     1174.99     1139.91    111.96 o 
 -12  12   3     5342.26     4981.41    228.90 o 
 -10  12   3     6701.61     7101.73    276.06 o 
  -8  12   3     8637.42     7989.35    298.30 o 
  -6  12   3      605.53      606.19     75.15 o 
  -4  12   3     4773.88     4495.61    196.31 o 
  -2  12   3     2248.03     2182.05    126.91 o 
   0  12   3      377.40      364.25     56.36 o 
   2  12   3     4563.46     4581.88    192.48 o 
   4  12   3    12149.86    12345.96    244.98 o 
   6  12   3     4744.26     4933.58    161.42 o 
   8  12   3     4008.33     3984.77    122.54 o 
  10  12   3     8328.35     8398.04    203.35 o 
  12  12   3     4764.36     4956.87    219.70 o 
  14  12   3     3259.79     3254.86    190.56 o 
  16  12   3     1130.90     1540.20    138.42 o 
 -13  13   3     2261.39     2291.71    153.75 o 
 -11  13   3     6107.18     5777.77    254.21 o 
  -9  13   3     7197.91     7146.20    282.20 o 
  -7  13   3    13687.52    13647.11    437.87 o 
  -5  13   3    17332.53    16864.40    523.37 o 
  -3  13   3     9989.92    10172.16    343.16 o 
  -1  13   3    10942.39    10893.00    353.90 o 
   1  13   3    16026.53    15321.51    478.89 o 
   3  13   3     6030.70     6319.93    239.64 o 
   5  13   3    11685.48    11804.18    242.74 o 
   7  13   3     4088.90     4156.43    128.05 o 
   9  13   3     2547.62     2621.08    103.56 o 
  11  13   3      163.34      165.64     62.11 o 
  13  13   3      217.21      141.87     66.33 o 
  15  13   3       55.39       99.69     64.03 o 
 -14  14   3     2568.43     2557.42    176.37 o 
 -12  14   3     1839.57     1933.21    143.78 o 
 -10  14   3      915.19      915.61    106.21 o 
  -8  14   3     1210.84     1223.50    115.79 o 
  -6  14   3     5132.27     4808.49    225.07 o 
  -4  14   3     3394.96     3341.52    174.84 o 
  -2  14   3      177.56      236.19     57.51 o 
   0  14   3     2229.65     2128.75    131.51 o 
   2  14   3     7373.75     7329.86    277.21 o 
   4  14   3    12010.42    12365.72    393.77 o 
   6  14   3    11174.13    11402.95    372.69 o 
   8  14   3     6126.98     6337.21    209.35 o 
  10  14   3     4445.29     4355.28    199.76 o 
  12  14   3     6102.21     6496.69    263.03 o 
  14  14   3     3098.13     3348.03    191.33 o 
 -13  15   3     4121.12     4380.20    236.57 o 
 -11  15   3     4381.42     4272.08    223.92 o 
  -9  15   3      477.02      397.99     79.75 o 
  -7  15   3     5338.39     5535.45    255.36 o 
  -5  15   3    14253.85    13907.45    469.69 o 
  -3  15   3    18034.35    17618.59    543.69 o 
  -1  15   3    18399.17    17612.45    537.94 o 
   1  15   3    10916.90    11256.10    371.92 o 
   3  15   3    16182.13    15821.11    492.70 o 
   5  15   3     8442.16     8505.81    313.26 o 
   7  15   3      982.26     1061.31    106.59 o 
   9  15   3     1108.34     1428.63    118.86 o 
  11  15   3      129.13      118.09     63.26 o 
  13  15   3       80.16       56.36     66.33 o 
 -14  16   3     3856.66     4532.04    244.24 o 
 -12  16   3     1064.92      925.96    118.09 o 
 -10  16   3      840.42      682.87    103.91 o 
  -8  16   3     1879.00     2031.37    151.07 o 
  -6  16   3      278.60      173.31     61.73 o 
  -4  16   3      534.66      571.30     86.65 o 
  -2  16   3     3474.00     3494.50    188.26 o 
   0  16   3      345.67      458.96     77.45 o 
   2  16   3     1413.34     1480.39    121.93 o 
   4  16   3     3993.28     4063.50    202.83 o 
   6  16   3     7321.32     7171.13    287.18 o 
   8  16   3     3922.03     3868.34    199.00 o 
 -13  17   3      932.60      949.35    126.91 o 
 -11  17   3     1845.19     1870.71    167.94 o 
  -9  17   3     4289.14     4566.93    243.86 o 
  -7  17   3     4544.41     4400.53    232.35 o 
  -5  17   3     8293.26     8583.27    337.03 o 
  -3  17   3     4166.29     4201.91    217.02 o 
  -1  17   3     4304.24     3964.57    207.43 o 
   1  17   3     6231.96     6117.49    263.79 o 
   3  17   3     3491.80     3387.14    187.49 o 
   5  17   3     2658.55     2602.28    166.40 o 
   7  17   3     1919.49     2152.91    151.83 o 
 -12  18   3     1404.40     1729.23    164.87 o 
 -10  18   3      526.99      518.00    106.21 o 
  -8  18   3      987.02     1003.80    119.63 o 
  -6  18   3      103.70       63.26     61.35 o 
  -4  18   3     1177.17     1059.39    115.41 o 
  -2  18   3      391.42      288.33     73.23 o 
   0  18   3     1019.97      959.32    111.19 o 
   2  18   3     1982.07     1819.33    143.02 o 
   4  18   3      795.54      791.38    103.14 o 
   6  18   3      382.23      422.15     81.29 o 
   8  18   3      673.64      782.18    101.99 o 
  -9  19   3     1595.60     1561.29    153.37 o 
  -7  19   3      827.04      841.23    120.39 o 
  -5  19   3      593.18      575.13    100.07 o 
  -3  19   3      643.01      546.38     94.71 o 
  -1  19   3     1192.52     1471.95    136.11 o 
   1  19   3     1351.90     1274.11    131.90 o 
   3  19   3      439.54      440.17     86.27 o 
   5  19   3      232.22      267.24     77.45 o 
   7  19   3      199.82      128.45     70.17 o 
  -6  20   3      432.44      526.82    100.84 o 
  -4  20   3      298.22      180.59     70.93 o 
  -2  20   3     1750.00     1777.54    156.05 o 
   0  20   3      872.51      924.43    112.73 o 
   2  20   3      287.28      228.14     78.60 o 
   4  20   3      304.70      351.21     86.27 o 
   6  20   3      312.74      412.18     85.12 o 
   1  21   3      570.74      562.86     99.69 o 
   3  21   3      794.14      766.08    113.49 o 
 -10   0   4    78234.57    78705.25   1839.27 o 
  -8   0   4    88503.98    90429.50   2139.49 o 
  -6   0   4   103262.56   101878.46   2435.87 o 
  -4   0   4    60533.72    61490.79   1466.20 o 
  -2   0   4   101261.04   104436.27   2465.40 o 
   0   0   4   303525.94   304802.59   7166.14 o 
   2   0   4   125247.27   128273.63   1957.86 o 
   4   0   4    73820.43    72424.43   1479.24 o 
   6   0   4    68381.23    71383.05   1458.92 o 
   8   0   4    12053.91    12001.47    265.71 o 
  10   0   4     3995.32     3897.86    148.77 o 
  12   0   4      426.06      457.42     60.96 o 
  14   0   4      164.73      134.20     52.53 o 
  16   0   4     1458.51     1254.17    108.12 o 
  18   0   4     1260.80     1378.78    121.93 o 
  20   0   4     1447.71     1646.79    141.10 o 
  -9   1   4    21939.29    22163.66    536.02 o 
  -7   1   4     3732.56     3813.51    107.74 o 
  -5   1   4    14731.72    14945.76    371.54 o 
  -3   1   4    10706.53    11476.56    295.62 o 
  -1   1   4    19151.52    19292.99    452.82 o 
   1   1   4   104355.95   104109.59   2451.98 o 
   3   1   4    19259.50    19207.41    249.52 o 
   5   1   4    45555.99    46062.00    577.13 o 
   7   1   4    22813.34    22271.60    363.97 o 
   9   1   4    15453.56    15207.14    213.99 o 
  11   1   4    23429.14    22571.93    387.69 o 
  13   1   4    17001.45    16753.55    312.74 o 
  15   1   4    11015.37    11258.92    241.81 o 
  17   1   4     2427.99     2386.12    112.73 o 
  19   1   4      957.36     1104.63     79.01 o 
 -10   2   4    31910.06    31679.02    755.72 o 
  -8   2   4    47662.63    47801.89   1116.91 o 
  -6   2   4    41001.80    41889.92    990.38 o 
  -4   2   4    55121.96    55546.61   1325.49 o 
  -2   2   4    66636.73    65180.83   1555.54 o 
   0   2   4    51727.09    50309.46   1220.81 o 
   2   2   4    30575.29    29578.26    748.05 o 
   4   2   4    61489.41    61125.54    760.33 o 
   6   2   4    16564.09    16530.03    234.29 o 
   8   2   4     3300.64     3306.89     74.14 o 
  10   2   4        1.65       30.04     22.91 o 
  12   2   4      199.99      225.28     38.73 o 
  14   2   4     1033.41      956.08     62.90 o 
  16   2   4      872.11      974.32     67.72 o 
  18   2   4     1624.61     1590.63     91.34 o 
  20   2   4      482.13      409.14     57.98 o 
 -11   3   4    14040.51    13659.00    360.42 o 
  -9   3   4     4662.67     4780.50    149.53 o 
  -7   3   4     1314.28     1449.72     63.26 o 
  -5   3   4     6076.90     6200.30    182.13 o 
  -3   3   4     2017.00     1695.11     70.55 o 
  -1   3   4    31621.39    32801.68    810.55 o 
   1   3   4    65988.55    67404.70   1048.70 o 
   3   3   4    29579.02    29720.55    743.84 o 
   5   3   4    35401.39    36074.04    583.70 o 
   7   3   4    24219.73    23686.97    320.47 o 
   9   3   4    11018.52    10280.59    165.53 o 
  11   3   4     4463.13     4328.13    117.50 o 
  13   3   4     6791.05     6793.54    234.27 o 
  15   3   4     4872.16     4833.76    211.46 o 
  17   3   4     2234.63     2381.20    102.62 o 
  19   3   4     1090.36     1184.50     81.46 o 
 -10   4   4    11086.03    11268.37    323.99 o 
  -8   4   4    10035.57    10366.56    294.08 o 
  -6   4   4    36949.33    37156.96    908.32 o 
  -4   4   4    68256.87    66824.56   1618.42 o 
  -2   4   4    37392.35    38120.88    936.70 o 
   0   4   4    36257.55    36520.55    575.68 o 
   2   4   4    41560.86    43115.91    670.31 o 
   4   4   4    33623.02    34272.15    551.49 o 
   6   4   4     6088.29     6116.01    137.46 o 
   8   4   4     5680.92     5648.75    106.08 o 
  10   4   4     1331.17     1379.84     50.25 o 
  12   4   4     3594.87     3614.11    145.89 o 
  14   4   4      173.63      153.43     36.37 o 
  16   4   4      362.98      289.54     45.78 o 
  18   4   4      749.88      701.71     65.45 o 
 -11   5   4     1184.25     1148.35     75.53 o 
  -9   5   4      575.73      594.69     51.76 o 
  -7   5   4     4794.03     4534.34    162.19 o 
  -5   5   4    30888.16    30121.95    748.05 o 
  -3   5   4    31115.16    30978.52    777.19 o 
  -1   5   4     3626.83     3558.15    128.06 o 
   1   5   4    36944.46    38600.47   1016.45 o 
   3   5   4    19859.53    19928.62    333.95 o 
   5   5   4     2031.13     2134.87     67.16 o 
   7   5   4     8081.51     8268.69    175.16 o 
   9   5   4     2597.48     2492.21     67.22 o 
  11   5   4      889.63      932.52     45.89 o 
  13   5   4     2538.64     2646.01     96.97 o 
  15   5   4      180.52      221.04     41.22 o 
  17   5   4      484.46      553.87     56.62 o 
  19   5   4     1143.92     1376.48     88.97 o 
 -12   6   4     2337.47     2104.98    110.04 o 
 -10   6   4      620.26      516.08     53.68 o 
  -8   6   4     7733.89     7610.91    242.71 o 
  -6   6   4     4391.03     4575.37    156.82 o 
  -4   6   4     6759.62     7121.28    216.25 o 
  -2   6   4     4380.53     4610.26    154.52 o 
   0   6   4    23825.64    24727.39    398.35 o 
   2   6   4    32027.57    33726.28    539.88 o 
   4   6   4    17432.62    17232.85    301.06 o 
   6   6   4    14909.71    14653.60    271.96 o 
   8   6   4     1655.09     1638.29     66.56 o 
  10   6   4     3689.63     3572.64    108.55 o 
  12   6   4     3075.71     3110.45    106.25 o 
  14   6   4     1926.73     2165.40     90.34 o 
  16   6   4     1610.13     1828.48    157.97 o 
  18   6   4     1153.65      984.66     71.76 o 
 -11   7   4     8239.72     8054.53    260.73 o 
  -9   7   4     4668.55     4625.98    176.76 o 
  -7   7   4    10831.83    10480.05    307.50 o 
  -5   7   4    35808.65    35394.38    868.83 o 
  -3   7   4    21993.65    21586.62    567.08 o 
  -1   7   4    15166.06    15101.81    427.51 o 
   1   7   4    32010.62    33318.30    616.35 o 
   3   7   4    43654.17    44609.92    719.67 o 
   5   7   4     4323.26     4477.01    138.42 o 
   7   7   4     3802.57     3765.33    104.75 o 
   9   7   4      183.00      221.44     35.47 o 
  11   7   4     2231.42     2148.47     87.01 o 
  13   7   4       97.26       81.29     53.30 o 
  15   7   4      156.70      133.05     56.36 o 
  17   7   4      306.93      284.88     76.30 o 
  19   7   4     1233.56     1340.06    133.05 o 
 -12   8   4     4703.77     4352.21    183.66 o 
 -10   8   4     1743.71     1583.53    102.37 o 
  -8   8   4     1239.47     1342.74     90.10 o 
  -6   8   4      199.89      164.49     40.64 o 
  -4   8   4     9192.30     8582.88    270.70 o 
  -2   8   4     2162.53     2119.55    108.51 o 
   0   8   4     1457.35     1466.08     46.44 o 
   2   8   4    12447.91    12513.57    229.26 o 
   4   8   4    11754.72    11660.58    223.25 o 
   6   8   4     8963.27     8664.17    181.93 o 
   8   8   4     3392.32     3456.97    105.98 o 
  10   8   4     9980.19     9545.50    215.12 o 
  12   8   4     7105.07     7238.25    181.63 o 
  14   8   4     4729.34     5034.32    217.40 o 
  16   8   4     2029.11     2377.59    156.05 o 
  18   8   4     1406.73     1440.90    135.73 o 
 -13   9   4     5363.08     5268.21    211.27 o 
 -11   9   4     6785.38     6362.11    236.57 o 
  -9   9   4     2262.08     2328.13    128.06 o 
  -7   9   4    24993.48    24463.80    656.80 o 
  -5   9   4    43173.43    42899.85   1085.47 o 
  -3   9   4    22112.53    21812.45    576.28 o 
  -1   9   4    24088.50    23757.93    617.31 o 
   1   9   4    16929.69    17207.90    304.94 o 
   3   9   4    28787.88    29046.51    577.05 o 
   5   9   4    13659.69    13616.09    261.39 o 
   7   9   4     5485.03     5636.98    142.42 o 
   9   9   4     3651.13     3620.97    113.19 o 
  11   9   4      471.07      553.58     50.37 o 
  13   9   4     1168.85     1350.79    113.11 o 
  15   9   4      141.53      128.45     65.95 o 
  17   9   4      403.35      577.43     96.24 o 
 -12  10   4     4719.74     4848.74    205.90 o 
 -10  10   4    14170.28    13940.81    423.68 o 
  -8  10   4     3068.04     3018.68    151.83 o 
  -6  10   4     3663.44     3961.89    172.16 o 
  -4  10   4     6330.84     6128.22    223.92 o 
  -2  10   4      446.86      396.84     55.60 o 
   0  10   4     1580.00     1691.65    100.07 o 
   2  10   4    10147.99    10031.77    193.64 o 
   4  10   4    18085.07    17776.03    323.46 o 
   6  10   4     7018.03     6936.65    162.50 o 
   8  10   4     4707.63     4582.78    130.27 o 
  10  10   4     7154.35     6871.08    173.44 o 
  12  10   4     5737.01     6292.33    240.41 o 
  14  10   4     2547.35     2782.87    164.49 o 
  16  10   4      868.46      908.32    107.74 o 
 -13  11   4     2067.51     2268.70    145.70 o 
 -11  11   4     4323.56     4571.15    204.36 o 
  -9  11   4     8326.46     8344.40    291.02 o 
  -7  11   4     3405.97     3437.37    159.89 o 
  -5  11   4     1746.79     1668.65    108.51 o 
  -3  11   4    13870.07    13445.05    417.16 o 
  -1  11   4    17123.95    16784.65    484.64 o 
   1  11   4     9272.32     9423.73    308.65 o 
   3  11   4    11438.32    11636.62    248.07 o 
   5  11   4     4819.66     4448.86    122.41 o 
   7  11   4     1795.70     1828.20     78.03 o 
   9  11   4     1439.89     1424.72     75.76 o 
  11  11   4     5542.42     5355.12    171.01 o 
  13  11   4     1371.47     1466.97    125.38 o 
  15  11   4      288.08      285.65     78.98 o 
  17  11   4      330.29      328.59     82.82 o 
 -12  12   4     3789.26     3528.63    187.11 o 
 -10  12   4     1834.47     1759.52    127.68 o 
  -8  12   4     5562.77     5586.83    232.35 o 
  -6  12   4     8946.54     8516.94    302.90 o 
  -4  12   4     1589.27     1568.58    108.89 o 
  -2  12   4      724.55      675.59     75.15 o 
   0  12   4     2832.34     2614.17    140.72 o 
   2  12   4     3048.02     3168.59    152.99 o 
   4  12   4    14114.73    14017.75    268.02 o 
   6  12   4    10600.71     9861.04    495.57 o 
   8  12   4     1464.30     1494.19     78.15 o 
  10  12   4     1668.44     1800.36    144.17 o 
  12  12   4      573.04      640.31     89.34 o 
  14  12   4     1069.77     1190.52    119.63 o 
  16  12   4      655.20      585.10    101.22 o 
 -13  13   4      524.88      608.87     88.19 o 
 -11  13   4     1293.74     1233.47    112.34 o 
  -9  13   4     1560.96     1584.30    126.15 o 
  -7  13   4      351.13      432.12     75.53 o 
  -5  13   4     6769.62     6631.27    263.03 o 
  -3  13   4     7667.84     7632.38    285.27 o 
  -1  13   4      622.37      688.62     79.75 o 
   1  13   4      115.74      210.11     52.53 o 
   3  13   4     1495.55     1523.33    113.88 o 
   5  13   4     3905.64     3889.43    183.66 o 
   7  13   4     2078.15     2115.46     91.16 o 
   9  13   4     1176.74     1286.38     77.38 o 
  11  13   4      381.05      302.52     69.40 o 
  13  13   4      570.50      644.15     92.40 o 
  15  13   4      368.25      317.47     82.44 o 
 -14  14   4      355.68      434.03     88.19 o 
 -12  14   4     1267.54     1256.47    123.46 o 
 -10  14   4       85.33       15.34     51.00 o 
  -8  14   4      143.11       69.02     54.06 o 
  -6  14   4     1724.65     1628.01    125.00 o 
  -4  14   4     1088.94     1213.14    112.73 o 
  -2  14   4      117.16       72.08     42.94 o 
   0  14   4      583.43      593.92     75.53 o 
   2  14   4      947.93     1025.65    100.07 o 
   4  14   4     3062.18     2786.71    157.20 o 
   6  14   4      171.98      160.27     60.58 o 
   8  14   4      582.43      483.11     76.68 o 
  10  14   4      303.99      315.83     47.97 o 
  12  14   4      115.95      215.10     70.17 o 
  14  14   4      111.56       33.74     62.88 o 
 -13  15   4      385.05      353.90     86.27 o 
 -11  15   4       29.98       40.64     54.06 o 
  -9  15   4       86.74       47.93     57.90 o 
  -7  15   4      266.41      190.18     67.10 o 
  -5  15   4       59.06       27.61     56.75 o 
  -3  15   4     1707.95     1523.33    124.61 o 
  -1  15   4      936.58      915.61     97.39 o 
   1  15   4      569.69      695.91     85.12 o 
   3  15   4      629.60      634.18     87.04 o 
   5  15   4      351.45      368.08     72.47 o 
   7  15   4       63.05       32.97     52.91 o 
   9  15   4       40.42       99.31     57.13 o 
  11  15   4       58.78      131.13     60.20 o 
  13  15   4        6.56      -21.09     53.68 o 
 -14  16   4       68.84      -14.57     69.40 o 
 -12  16   4     1909.26     1917.49    162.57 o 
 -10  16   4       50.86      -41.79     51.76 o 
  -8  16   4      826.21      856.18    105.44 o 
  -6  16   4     1082.14     1188.99    119.63 o 
  -4  16   4      165.25      199.76     62.88 o 
  -2  16   4      610.80      593.15     86.65 o 
   0  16   4     1508.87     1521.03    125.76 o 
   2  16   4      970.02      892.99     97.77 o 
   4  16   4      696.80      742.69     90.49 o 
   6  16   4     1411.52     1344.27    124.23 o 
   8  16   4     1194.59     1228.86    119.24 o 
 -13  17   4      421.01      484.26    101.61 o 
 -11  17   4     1465.87     1609.99    154.90 o 
  -9  17   4      799.38      878.42    116.56 o 
  -7  17   4      309.84      337.79     80.90 o 
  -5  17   4     3887.49     3915.88    216.63 o 
  -3  17   4     5760.66     5756.30    260.34 o 
  -1  17   4     2995.31     2917.45    177.14 o 
   1  17   4     1170.45     1200.88    120.01 o 
   3  17   4      545.03      596.99     90.87 o 
   5  17   4     2881.96     2911.32    177.91 o 
   7  17   4     1204.10     1189.37    114.64 o 
   9  17   4      649.75      674.05     95.86 o 
 -12  18   4     1405.59     1233.08    141.10 o 
 -10  18   4      558.41      638.40    110.04 o 
  -8  18   4      204.72      283.73     80.90 o 
  -6  18   4      441.26      431.73     86.27 o 
  -4  18   4     1100.30     1163.30    123.85 o 
  -2  18   4       19.27       74.77     57.90 o 
   0  18   4      673.68      547.91     87.80 o 
   2  18   4     1730.13     1566.66    133.43 o 
   4  18   4      721.40      760.32    101.22 o 
   6  18   4     2047.50     2136.81    159.89 o 
   8  18   4     2361.02     2239.56    164.49 o 
  -9  19   4     3442.00     3501.79    221.23 o 
  -7  19   4     2574.05     2804.34    197.08 o 
  -5  19   4     1280.80     1063.61    122.69 o 
  -3  19   4     3813.97     3696.95    215.10 o 
  -1  19   4     3755.69     3614.90    211.65 o 
   1  19   4      665.07      667.92    101.99 o 
   3  19   4     2139.78     2258.35    165.64 o 
   5  19   4     2403.54     2610.71    177.91 o 
   7  19   4     1252.64     1251.10    129.21 o 
  -6  20   4      398.21      458.57     98.92 o 
  -4  20   4       56.24      116.18     62.88 o 
  -2  20   4      481.21      581.65    101.99 o 
   0  20   4     1004.55     1131.09    122.69 o 
   2  20   4     1081.47     1025.27    120.78 o 
   4  20   4      746.63      773.74    107.74 o 
   6  20   4      631.47      569.00    100.46 o 
  -9   1   5    14372.90    14920.45    370.00 o 
  -7   1   5    11576.79    11766.43    302.14 o 
  -5   1   5    22832.21    23297.44    577.82 o 
  -3   1   5    16917.88    16851.36    431.35 o 
  -1   1   5     1864.07     1877.23     72.47 o 
   1   1   5     3750.35     3818.11    126.53 o 
   3   1   5     1443.61     1389.34     46.84 o 
   5   1   5     7600.88     7718.17    125.72 o 
   7   1   5      360.86      390.19     52.53 o 
   9   1   5     1660.45     1481.10     63.30 o 
  11   1   5     4284.78     4227.24    149.15 o 
  13   1   5      718.76      687.95     52.73 o 
  15   1   5       11.61       35.88     30.60 o 
  17   1   5      121.06      197.76     42.94 o 
  19   1   5       95.32       64.77     44.67 o 
 -10   2   5     6742.74     6739.78    187.49 o 
  -8   2   5    19447.17    19226.65    475.44 o 
  -6   2   5    64697.43    66987.90   1569.34 o 
  -4   2   5    14749.35    14968.00    373.07 o 
  -2   2   5    11751.90    12037.51    328.59 o 
   0   2   5    48568.94    48462.14   1201.64 o 
   2   2   5    14414.94    14811.96    257.02 o 
   4   2   5    21878.31    22297.93    374.17 o 
   6   2   5      181.44      169.62     18.74 o 
   8   2   5     1083.99     1166.14     44.13 o 
  10   2   5     6705.26     6630.86    150.33 o 
  12   2   5     2312.00     2436.58     91.10 o 
  14   2   5     1439.62     1314.46     97.39 o 
  16   2   5       46.39       47.72     31.79 o 
  18   2   5      315.18      354.34     52.13 o 
  -9   3   5    20794.97    21633.77    543.31 o 
  -7   3   5     7885.41     8173.01    237.72 o 
  -5   3   5    21523.86    21544.06    560.95 o 
  -3   3   5    18860.83    18154.61    466.62 o 
  -1   3   5     3745.94     4055.06    134.20 o 
   1   3   5    13412.20    13177.48    222.19 o 
   3   3   5    23775.62    23819.04    397.80 o 
   5   3   5     8775.28     8999.68    177.09 o 
   7   3   5     1986.68     1993.42     55.64 o 
   9   3   5     9939.73     9940.38    166.24 o 
  11   3   5    22022.13    21646.30    377.48 o 
  13   3   5     7242.54     7222.20    186.73 o 
  15   3   5      221.77      183.84     38.82 o 
  17   3   5      649.67      704.40     63.84 o 
  19   3   5      600.20      670.02     67.16 o 
 -10   4   5     1731.01     1858.44     85.12 o 
  -8   4   5    18310.85    17902.70    484.26 o 
  -6   4   5    64197.86    65216.49   1564.74 o 
  -4   4   5   110162.77   111975.86   2630.27 o 
  -2   4   5    22337.97    21670.97    560.18 o 
   0   4   5    24783.59    23939.83    391.07 o 
   2   4   5    34053.23    34855.35    559.51 o 
   4   4   5     8854.15     8583.02    166.55 o 
   6   4   5     4715.99     4603.52    112.40 o 
   8   4   5     8221.67     8075.99    176.68 o 
  10   4   5      854.96      887.47     44.42 o 
  12   4   5     1373.38     1320.54     70.91 o 
  14   4   5     2686.18     2763.75    102.74 o 
  16   4   5      588.32      627.40     58.17 o 
  18   4   5      520.00      552.81     61.14 o 
 -11   5   5    10927.62    10414.87    302.90 o 
  -9   5   5     2670.04     2802.04    111.96 o 
  -7   5   5     1070.52     1347.73     71.32 o 
  -5   5   5    12296.29    11873.40    342.40 o 
  -3   5   5    10713.10    10332.43    297.15 o 
  -1   5   5    12519.85    12287.12    341.63 o 
   1   5   5    10291.24    10165.80    184.69 o 
   3   5   5    26159.77    25545.45    421.03 o 
   5   5   5    31364.56    30759.11    506.65 o 
   7   5   5    13738.71    13440.10    257.12 o 
   9   5   5    11009.61    11042.59    227.11 o 
  11   5   5    11737.59    10831.85    234.45 o 
  13   5   5     5677.65     5945.54    425.02 o 
  15   5   5     2492.60     2539.87    101.08 o 
  17   5   5     1974.13     1979.23     96.17 o 
  19   5   5     1073.57     1112.58     81.78 o 
 -12   6   5     1437.85     1429.01     88.95 o 
 -10   6   5    10112.43     9991.19    304.05 o 
  -8   6   5    35872.22    35172.76    864.23 o 
  -6   6   5    23602.58    23581.94    605.04 o 
  -4   6   5    83405.23    85060.45   2040.18 o 
  -2   6   5    53537.52    54038.23   1318.20 o 
   0   6   5    45111.36    45525.64    725.00 o 
   2   6   5    39714.56    41129.27    646.98 o 
   4   6   5    12551.83    12403.89    228.26 o 
   6   6   5     2191.79     2263.54     74.90 o 
   8   6   5      400.55      436.93     38.63 o 
  10   6   5     4297.06     4190.98    159.89 o 
  12   6   5     3229.71     3291.08    111.48 o 
  14   6   5      618.31      474.29     74.00 o 
  16   6   5      538.66      442.08     78.22 o 
  18   6   5      349.52      412.56     83.97 o 
 -11   7   5     3970.93     3757.14    154.14 o 
  -9   7   5     5272.81     5561.52    192.09 o 
  -7   7   5     3829.80     3799.70    151.45 o 
  -5   7   5     4100.91     4075.77    154.90 o 
  -3   7   5     5627.79     5656.61    195.54 o 
  -1   7   5    15474.67    15601.96    266.14 o 
   1   7   5    12283.21    12051.77    215.30 o 
   3   7   5    31883.87    32057.69    526.96 o 
   5   7   5     8085.20     7702.92    163.76 o 
   7   7   5     6496.61     6338.16    149.18 o 
   9   7   5     9410.45     9252.51    202.36 o 
  11   7   5     5275.31     5049.98    142.70 o 
  13   7   5     5229.64     5449.18    218.93 o 
  15   7   5     3513.44     3445.04    180.21 o 
  17   7   5      990.42      963.54    106.59 o 
 -12   8   5     4153.01     3935.44    167.56 o 
 -10   8   5     8478.65     8277.30    266.09 o 
  -8   8   5    18094.50    17906.15    498.06 o 
  -6   8   5    36060.83    35499.43    927.11 o 
  -4   8   5    14405.15    13580.01    398.37 o 
  -2   8   5    50183.95    48871.25   1207.78 o 
   0   8   5    25188.19    25983.35    420.72 o 
   2   8   5     5084.53     4858.60    191.14 o 
   4   8   5     5074.67     4763.17    119.81 o 
   6   8   5     1663.20     1629.38     66.92 o 
   8   8   5     5940.82     6097.50    150.17 o 
  10   8   5      991.44      915.33     66.33 o 
  12   8   5      266.70      288.73     65.76 o 
  14   8   5     1158.54     1123.81    105.06 o 
  16   8   5      821.61      832.41    100.84 o 
  18   8   5      336.22      433.65     88.95 o 
 -11   9   5     5372.26     5401.64    210.11 o 
  -9   9   5     1628.50     1595.80    101.99 o 
  -7   9   5     1007.74      965.84     80.90 o 
  -5   9   5      773.71      717.38     71.70 o 
  -3   9   5     7083.22     6989.77    240.79 o 
  -1   9   5    10334.03    10882.26    335.11 o 
   1   9   5     6020.24     5827.56    122.16 o 
   3   9   5     8749.49     9212.38    258.62 o 
   5   9   5    11963.08    11714.03    233.32 o 
   7   9   5    10455.81    10483.90    220.97 o 
   9   9   5     4350.45     4407.83    187.88 o 
  11   9   5     1353.66     1454.87     77.70 o 
  13   9   5     2638.40     2945.44    159.89 o 
  15   9   5     1515.77     1676.70    133.81 o 
  17   9   5      688.42      696.68     99.69 o 
 -12  10   5    10911.50    10605.81    343.55 o 
 -10  10   5     8643.63     8400.76    291.78 o 
  -8  10   5     3765.30     3668.96    165.25 o 
  -6  10   5     2957.11     2907.87    141.48 o 
  -4  10   5      269.14      327.06     50.23 o 
  -2  10   5     2326.72     2382.58    124.23 o 
   0  10   5    10354.05    10128.07    322.84 o 
   2  10   5     3578.14     3539.65     96.31 o 
   4  10   5     3982.53     3923.03    107.41 o 
   6  10   5    16935.16    16220.95    309.01 o 
   8  10   5     3252.00     3069.88    103.69 o 
  10  10   5     5424.88     5475.44    152.41 o 
  12  10   5     2105.19     1916.72    130.36 o 
  14  10   5     1017.42      960.09    101.99 o 
  16  10   5     1210.06     1315.90    126.91 o 
 -13  11   5     7794.77     7687.21    286.03 o 
 -11  11   5     4388.46     4024.77    188.26 o 
  -9  11   5    10067.70    10381.13    337.03 o 
  -7  11   5    12869.13    12277.91    394.16 o 
  -5  11   5     4826.79     4602.97    196.70 o 
  -3  11   5     7686.73     7521.19    267.24 o 
  -1  11   5     7470.60     7088.31    255.36 o 
   1  11   5     3363.01     3589.21    165.64 o 
   3  11   5     7102.76     6900.83    154.94 o 
   5  11   5     9614.36     9650.08    206.61 o 
   7  11   5     3362.18     3676.36    133.62 o 
   9  11   5     1159.83     1126.05     69.94 o 
  11  11   5      328.86      390.09     49.32 o 
  13  11   5      668.67      679.04     88.19 o 
  15  11   5     1120.65     1316.67    121.93 o 
 -12  12   5     5232.37     5209.93    226.99 o 
 -10  12   5     1130.09     1112.69    106.59 o 
  -8  12   5      408.32      537.56     76.68 o 
  -6  12   5      900.48      881.49     89.34 o 
  -4  12   5     2436.33     2366.09    134.58 o 
  -2  12   5     7048.37     6590.63    254.59 o 
   0  12   5     5677.20     5301.18    217.02 o 
   2  12   5    11490.17    11741.51    372.30 o 
   4  12   5     6581.10     6938.39    263.41 o 
   6  12   5     2686.10     2660.04     96.24 o 
   8  12   5     2734.29     2685.41    101.35 o 
  10  12   5     6569.94     6627.17    177.49 o 
  12  12   5     5069.97     5211.08    224.30 o 
  14  12   5     1799.31     1707.76    139.18 o 
  16  12   5      848.41      918.68    110.81 o 
 -13  13   5     3121.90     3230.71    179.44 o 
 -11  13   5     3455.83     3677.39    193.63 o 
  -9  13   5     5935.42     5805.76    245.39 o 
  -7  13   5    16327.61    16758.57    504.20 o 
  -5  13   5    31391.61    29185.25    833.56 o 
  -3  13   5    16758.53    15681.93    492.70 o 
  -1  13   5     8913.32     8737.79    305.20 o 
   1  13   5    11686.30    11256.10    373.07 o 
   3  13   5     4576.76     4415.10    198.61 o 
   5  13   5     4461.46     3999.08    192.48 o 
   7  13   5      815.11      813.89     58.74 o 
   9  13   5      273.91      295.17     55.21 o 
  11  13   5       47.11       95.86     54.06 o 
  13  13   5       86.49       97.39     62.50 o 
  15  13   5      225.45      336.26     82.82 o 
 -12  14   5     1029.66      979.64    108.51 o 
 -10  14   5     2610.69     2379.13    157.59 o 
  -8  14   5      231.90      324.76     69.78 o 
  -6  14   5      459.85      651.43     85.50 o 
  -4  14   5     1405.86     1436.68    118.86 o 
  -2  14   5     2463.82     2334.27    147.62 o 
   0  14   5     2677.13     2736.48    156.05 o 
   2  14   5     9932.06     9708.99    343.93 o 
   4  14   5     8112.90     7998.17    304.44 o 
   6  14   5     3371.41     3440.05    179.06 o 
   8  14   5     5191.74     5582.61    243.09 o 
  10  14   5     5455.79     5808.15    170.49 o 
  12  14   5     4010.34     4217.25    203.98 o 
  14  14   5     2136.79     2254.13    161.04 o 
 -13  15   5     3421.40     3518.66    203.21 o 
 -11  15   5     2573.20     2577.74    171.77 o 
  -9  15   5     4041.59     4218.78    215.10 o 
  -7  15   5     9487.77     9345.89    350.06 o 
  -5  15   5    14429.53    13571.96    455.89 o 
  -3  15   5    10379.35     9804.08    352.75 o 
  -1  15   5     8370.48     8014.65    308.27 o 
   1  15   5     9812.16     9711.67    345.85 o 
   3  15   5     9660.59     9830.15    349.68 o 
   5  15   5     2867.23     2741.08    164.87 o 
   7  15   5      457.37      388.02     76.68 o 
   9  15   5       88.36       74.38     57.51 o 
  13  15   5       20.10      112.34     66.33 o 
 -12  16   5      572.63      445.92     93.55 o 
 -10  16   5      883.78     1000.35    116.18 o 
  -8  16   5      522.11      527.59     89.34 o 
  -6  16   5      326.25      351.60     77.83 o 
  -4  16   5      318.59      360.42     72.47 o 
  -2  16   5     1457.21     1227.71    113.88 o 
   0  16   5     1946.93     1933.21    139.95 o 
   2  16   5     3157.88     3064.69    181.36 o 
   4  16   5     3219.25     3402.10    186.34 o 
   6  16   5     2492.03     2530.20    163.72 o 
   8  16   5     3024.71     3104.94    183.66 o 
 -13  17   5     1291.78     1364.98    143.02 o 
 -11  17   5     1123.54     1326.25    141.87 o 
  -9  17   5     2798.75     2588.48    182.89 o 
  -7  17   5     4067.16     4134.81    221.23 o 
  -5  17   5     4911.95     4802.35    240.41 o 
  -3  17   5     3322.93     3265.22    191.33 o 
  -1  17   5     4004.84     3571.57    197.85 o 
   1  17   5     5686.13     5555.01    254.98 o 
   3  17   5     1898.68     1823.55    141.87 o 
   5  17   5      706.05      664.09     94.71 o 
   7  17   5     1251.55     1288.68    127.30 o 
   9  17   5      318.05      284.12     79.37 o 
 -12  18   5      730.85      734.64    113.88 o 
 -10  18   5       46.07       71.32     64.03 o 
  -8  18   5      504.91      490.40     95.47 o 
  -6  18   5       75.47       94.71     63.26 o 
  -4  18   5      859.86      823.97    108.51 o 
  -2  18   5      437.90      447.07     85.89 o 
   0  18   5      381.94      373.84     82.82 o 
   2  18   5     1479.34     1396.42    135.73 o 
   4  18   5      716.21      799.82    105.82 o 
   6  18   5      533.70      627.28     98.54 o 
   8  18   5      543.87      538.71     95.47 o 
  -9  19   5     2366.28     2297.46    177.91 o 
  -7  19   5     1326.70     1609.22    149.15 o 
  -5  19   5      557.81      437.10     89.72 o 
  -3  19   5       85.45       92.79     65.57 o 
  -1  19   5      488.35      608.49    100.46 o 
   1  19   5     1329.16     1325.10    133.81 o 
   3  19   5     1260.50     1063.99    119.24 o 
   5  19   5      868.51      983.09    116.18 o 
   7  19   5      595.28      552.51     94.71 o 
  -4  20   5      382.02      407.96     88.19 o 
  -2  20   5      921.69      713.55    108.12 o 
   0  20   5      511.02      427.13     92.02 o 
   2  20   5       52.41       34.89     59.05 o 
   4  20   5      796.95      934.78    120.01 o 
  -8   0   6    36695.90    35963.38    857.71 o 
  -6   0   6    54980.45    58949.86   1394.50 o 
  -4   0   6    41790.46    41970.05    987.69 o 
  -2   0   6    11852.15    10988.47    292.93 o 
   0   0   6    28752.00    26994.38    672.90 o 
   2   0   6    61500.76    59941.39   1446.65 o 
   4   0   6    24834.82    25202.27    583.57 o 
   6   0   6    34483.71    34884.43    744.60 o 
   8   0   6      607.31      626.51     60.20 o 
  10   0   6      378.36      413.33     55.21 o 
  12   0   6     1374.48     1370.73    100.07 o 
  14   0   6     1237.80     1209.31    103.52 o 
  16   0   6     1305.36     1098.50    101.22 o 
  18   0   6     1399.11     1272.57    120.39 o 
  -9   1   6     3252.36     3304.32     96.24 o 
  -7   1   6     8754.12     9105.87    231.97 o 
  -5   1   6      233.89      216.63     22.62 o 
  -3   1   6    17180.21    17182.47    318.01 o 
  -1   1   6     2441.55     2520.23    102.37 o 
   1   1   6    92982.69    93002.27   2168.25 o 
   3   1   6    46874.22    47672.23    758.12 o 
   5   1   6    53871.52    52298.21    671.86 o 
   7   1   6    34516.22    33788.60    524.21 o 
   9   1   6    23242.36    23695.80    386.21 o 
  11   1   6    26344.93    25868.93    436.76 o 
  13   1   6    13609.48    13506.03    269.63 o 
  15   1   6     2270.32     2104.72    170.43 o 
  17   1   6      697.15      653.82     61.77 o 
  19   1   6      704.45      807.50    112.53 o 
 -10   2   6    34467.03    34616.03    841.23 o 
  -8   2   6    42092.57    41232.73    991.91 o 
  -6   2   6    85343.28    85012.53   2009.13 o 
  -4   2   6    82446.16    82339.32   1980.75 o 
  -2   2   6    24566.41    23753.71    603.50 o 
   0   2   6    15011.56    13809.30    379.97 o 
   2   2   6    34224.18    35061.25    567.52 o 
   4   2   6    30391.23    30944.69    505.02 o 
   6   2   6     7870.25     7779.62    163.33 o 
   8   2   6     2960.13     3021.26     73.97 o 
  10   2   6       94.54      124.15     36.04 o 
  12   2   6      567.66      662.30     51.76 o 
  14   2   6     1483.37     1570.92     83.97 o 
  16   2   6     1053.38     1069.60     94.13 o 
  18   2   6     1570.68     1638.58    119.63 o 
  -9   3   6    14962.78    15173.51    388.79 o 
  -7   3   6     5452.94     5565.36    165.64 o 
  -5   3   6     7083.29     6753.58    203.98 o 
  -3   3   6     8340.15     8173.01    236.19 o 
  -1   3   6    48000.23    47064.95   1128.79 o 
   1   3   6    18571.01    17942.96    477.74 o 
   3   3   6     9399.52     9314.67    179.92 o 
   5   3   6     9965.43     9653.45    190.30 o 
   7   3   6     9710.19     9264.40    192.01 o 
   9   3   6    15331.88    15041.70    229.91 o 
  11   3   6     7073.19     6781.12    328.98 o 
  13   3   6     2354.72     2412.51     95.56 o 
  15   3   6     2820.19     3078.76    139.37 o 
  17   3   6     1556.21     1669.12     91.52 o 
  19   3   6      785.50      787.78     71.82 o 
 -10   4   6    16975.75    17020.83    449.37 o 
  -8   4   6    18678.82    18217.49    474.68 o 
  -6   4   6    15861.20    16005.92    404.51 o 
  -4   4   6    45626.23    46099.50   1159.85 o 
  -2   4   6    20896.49    20476.61    534.49 o 
   0   4   6    27354.23    27707.93    714.31 o 
   2   4   6    15522.62    15828.47    275.43 o 
   4   4   6     7641.48     7251.77    149.19 o 
   6   4   6     1581.33     1586.35     61.52 o 
   8   4   6     4823.37     4824.77    139.37 o 
  10   4   6     1285.08     1278.96     66.36 o 
  12   4   6      769.27      683.37     52.02 o 
  14   4   6     1851.50     1782.75    140.33 o 
  16   4   6      932.46      931.21     77.45 o 
  18   4   6      817.83      715.93     67.27 o 
 -11   5   6      692.94      607.34     57.51 o 
  -9   5   6    11242.74    11726.94    325.14 o 
  -7   5   6    26230.81    25670.05    661.78 o 
  -5   5   6     2200.65     2241.86    100.84 o 
  -3   5   6    23846.96    22959.64    596.99 o 
  -1   5   6    18834.77    19123.90    509.95 o 
   1   5   6    20778.89    20569.04    347.91 o 
   3   5   6    17965.22    18259.66    311.01 o 
   5   5   6     7871.90     7841.74    161.53 o 
   7   5   6     2274.27     2112.88    136.88 o 
   9   5   6     3658.33     3594.78    110.50 o 
  11   5   6     1776.93     1905.20     82.52 o 
  13   5   6      537.36      606.96     76.30 o 
  15   5   6      976.16      975.42     98.54 o 
  17   5   6     1095.40     1036.77    108.12 o 
 -10   6   6      831.02      841.23     65.95 o 
  -8   6   6    10408.98    10396.46    305.20 o 
  -6   6   6     5998.42     5940.73    196.31 o 
  -4   6   6     2088.23     2205.44    103.91 o 
  -2   6   6     1670.29     1554.77     83.20 o 
   0   6   6    24095.29    24126.03    398.47 o 
   2   6   6    10900.02    11071.21    209.27 o 
   4   6   6     5648.85     5597.48    126.21 o 
   6   6   6     7495.35     7653.23    165.19 o 
   8   6   6    10659.33     9968.78    307.31 o 
  10   6   6     5259.81     5249.51    142.21 o 
  12   6   6     1231.64     1133.87    103.52 o 
  14   6   6      643.29      637.63     81.67 o 
  16   6   6     1446.77     1457.77    122.31 o 
  18   6   6      907.78     1063.99    117.33 o 
 -11   7   6     9029.87     8379.67    266.48 o 
  -9   7   6     9556.01     9213.99    286.42 o 
  -7   7   6    25134.42    25018.62    657.57 o 
  -5   7   6    16139.48    16408.13    439.40 o 
  -3   7   6     2204.06     1995.32     99.69 o 
  -1   7   6    18531.04    17684.92    506.88 o 
   1   7   6    10658.74    10367.00    209.92 o 
   3   7   6     8146.50     8115.42    167.28 o 
   5   7   6     4067.76     3939.64    106.72 o 
   7   7   6     1137.08     1206.69     60.02 o 
   9   7   6      502.30      481.68     45.26 o 
  11   7   6     2811.08     2676.10    100.82 o 
  13   7   6      678.31      597.45     55.57 o 
  15   7   6      198.70      213.95     67.10 o 
  17   7   6      332.80      277.21     75.53 o 
 -12   8   6     2206.16     2129.14    120.39 o 
 -10   8   6     3262.80     2891.76    138.80 o 
  -8   8   6     3825.44     4174.69    166.02 o 
  -6   8   6      304.96      320.92     49.84 o 
  -4   8   6     2757.54     2601.51    123.46 o 
  -2   8   6     2148.40     2145.63    110.43 o 
   0   8   6     3655.98     3673.54     87.45 o 
   2   8   6    24176.86    23933.93    404.21 o 
   4   8   6     5160.01     5251.89    127.19 o 
   6   8   6     8324.05     8143.42    179.27 o 
   8   8   6    10381.04     9852.54    213.44 o 
  10   8   6     5684.16     5432.27    150.11 o 
  12   8   6     5294.04     5446.46    179.44 o 
  14   8   6     1394.39     1467.35    118.48 o 
  16   8   6      646.54      721.60     98.16 o 
 -11   9   6    15044.25    14447.31    423.68 o 
  -9   9   6     4231.32     4182.36    172.92 o 
  -7   9   6     8451.80     8329.83    282.20 o 
  -5   9   6    26587.99    25939.21    700.89 o 
  -3   9   6    10154.05    10133.05    320.54 o 
  -1   9   6    18685.14    18052.62    514.55 o 
   1   9   6    18193.66    17954.29    312.84 o 
   3   9   6     5113.28     4835.69    118.10 o 
   5   9   6     3244.87     3200.14     96.99 o 
   7   9   6      544.92      524.04     45.51 o 
   9   9   6     2206.19     2201.65    124.42 o 
  11   9   6     1025.51      915.21     64.12 o 
  13   9   6      422.29      453.20     74.38 o 
  15   9   6      366.45      246.54     71.32 o 
  17   9   6      492.46      490.78     87.42 o 
 -12  10   6      810.44      962.77     92.79 o 
 -10  10   6     1283.07     1489.97    107.74 o 
  -8  10   6    15149.75    14556.58    434.80 o 
  -6  10   6     6067.19     5931.14    224.68 o 
  -4  10   6      358.87      380.74     53.68 o 
  -2  10   6     2694.92     2680.11    137.65 o 
   0  10   6     7132.79     6708.34    241.17 o 
   2  10   6    16318.86    15962.90    288.15 o 
   4  10   6     7903.83     7536.52    171.20 o 
   6  10   6     3600.12     3421.33    120.78 o 
   8  10   6     5834.70     5697.61    151.32 o 
  10  10   6     5417.19     5356.74    152.62 o 
  12  10   6     5513.09     5083.63    153.51 o 
  14  10   6     1207.58     1167.13    112.73 o 
  16  10   6      223.42      357.73     78.60 o 
 -11  11   6     4095.02     3864.12    184.81 o 
  -9  11   6    15304.01    14709.95    450.52 o 
  -7  11   6    10948.93    10848.90    356.20 o 
  -5  11   6     5975.70     5999.39    227.75 o 
  -3  11   6    11713.11    11141.84    355.81 o 
  -1  11   6     2556.18     2790.16    143.40 o 
   1  11   6     3407.30     3578.85    172.54 o 
   3  11   6     4525.68     4483.73    192.86 o 
   5  11   6     3082.30     2926.83    134.39 o 
   7  11   6      349.07      335.35     40.96 o 
   9  11   6     2267.88     2254.30     94.17 o 
  11  11   6     3674.05     3732.25    128.09 o 
  13  11   6      444.58      312.10     72.47 o 
  15  11   6      269.05      272.61     76.68 o 
 -12  12   6     2688.09     2842.30    161.80 o 
 -10  12   6     1386.77     1356.93    111.58 o 
  -8  12   6     2199.41     2127.22    135.35 o 
  -6  12   6     5562.72     5300.03    224.68 o 
  -4  12   6      165.62      121.16     49.84 o 
  -2  12   6     4730.90     4712.25    204.75 o 
   0  12   6    10489.96    10347.39    350.06 o 
   2  12   6     3242.08     3349.18    167.94 o 
   4  12   6     5292.85     5265.14    222.00 o 
   6  12   6     5461.09     5680.13    265.33 o 
   8  12   6     1775.83     1842.42     85.30 o 
  10  12   6      637.71      657.13     57.74 o 
  12  12   6      996.19     1133.78    106.21 o 
  14  12   6      713.18      673.29     95.86 o 
 -13  13   6      769.87      815.54     95.86 o 
 -11  13   6     1332.77     1321.65    119.63 o 
  -9  13   6     2551.46     2378.74    148.77 o 
  -7  13   6      218.95      179.82     60.96 o 
  -5  13   6     1667.06     1453.17    122.69 o 
  -3  13   6     7986.19     7491.28    283.35 o 
  -1  13   6       27.07       60.20     44.86 o 
   1  13   6      488.33      491.93     70.93 o 
   3  13   6     1072.88     1099.65    106.97 o 
   5  13   6      292.15      203.60     60.96 o 
   7  13   6      837.48     1137.61    108.51 o 
   9  13   6     1339.57     1434.92     81.12 o 
  11  13   6      758.91      775.02     65.17 o 
  13  13   6      409.59      467.39     83.20 o 
 -12  14   6      356.75      310.19     71.70 o 
 -10  14   6      391.47      417.93     76.68 o 
  -8  14   6       94.93      139.18     54.06 o 
  -6  14   6     1664.23     1529.08    124.23 o 
  -4  14   6     1446.19     1373.41    115.03 o 
  -2  14   6      698.51      660.25     85.89 o 
   0  14   6     2231.78     2165.18    140.33 o 
   2  14   6      116.04       41.03     49.84 o 
   4  14   6     1984.50     1930.14    134.96 o 
   6  14   6     1121.84     1035.24    101.99 o 
   8  14   6       79.13      115.41     59.43 o 
  10  14   6       48.70       61.35     56.36 o 
  12  14   6       44.72       13.80     51.76 o 
  14  14   6      126.64      208.20     74.00 o 
 -13  15   6      664.82      746.14    104.67 o 
 -11  15   6      322.32      429.82     82.44 o 
  -9  15   6       72.26       22.24     47.54 o 
  -7  15   6      474.33      541.39     84.35 o 
  -5  15   6      172.37      230.44     66.72 o 
  -3  15   6      704.83      787.55     97.01 o 
  -1  15   6      238.37      174.07     58.28 o 
   1  15   6      186.07      148.77     59.43 o 
   3  15   6      484.48      643.00     88.95 o 
   5  15   6       69.42       18.40     48.69 o 
   7  15   6      177.92      105.82     60.20 o 
   9  15   6       40.31       -9.59     51.76 o 
 -12  16   6      699.14      650.67    100.84 o 
 -10  16   6      175.00      116.94     62.11 o 
  -8  16   6      221.76      268.01     72.85 o 
  -6  16   6     1166.81     1126.49    113.49 o 
  -4  16   6      221.55      315.56     73.62 o 
  -2  16   6     2379.52     2367.63    156.05 o 
   0  16   6     1437.13     1616.50    129.98 o 
   2  16   6     1840.14     1825.85    143.40 o 
   4  16   6      930.94     1036.39    108.51 o 
   6  16   6      382.84      298.69     75.92 o 
   8  16   6      428.09      491.55     88.95 o 
  10  16   6      156.19      168.32     73.62 o 
 -13  17   6      656.42      587.40    100.84 o 
 -11  17   6     2059.90     2050.54    161.42 o 
  -9  17   6     2297.27     2163.65    168.32 o 
  -7  17   6     1219.92     1391.05    133.81 o 
  -5  17   6     4059.77     4018.25    222.77 o 
  -3  17   6     4888.83     4395.16    228.90 o 
  -1  17   6      285.95      339.33     76.30 o 
   1  17   6      237.25      246.92     71.32 o 
   3  17   6      814.23      704.34     98.92 o 
   5  17   6      345.07      256.13     71.32 o 
   7  17   6      288.40      255.74     77.45 o 
   9  17   6      335.92      413.33     87.04 o 
 -12  18   6      788.57      820.14    112.73 o 
 -10  18   6      543.11      441.32     95.09 o 
  -8  18   6       84.66       40.64     61.73 o 
  -6  18   6       57.83        3.83     52.91 o 
  -4  18   6       55.62      151.45     63.65 o 
  -2  18   6     2016.57     1963.88    152.22 o 
   0  18   6     1889.95     1976.15    151.45 o 
   2  18   6      851.01      847.36    108.89 o 
   4  18   6      561.06      453.97     93.55 o 
   6  18   6     1333.71     1544.80    139.18 o 
   8  18   6     1631.80     1874.93    157.97 o 
  -9  19   6     3612.78     3365.67    217.78 o 
  -7  19   6     2780.50     2570.84    188.26 o 
  -5  19   6     1201.98     1443.58    144.17 o 
  -3  19   6     1280.62     1036.39    121.54 o 
  -1  19   6     1293.02     1376.87    139.18 o 
   1  19   6     1113.27     1076.65    122.69 o 
   3  19   6     2180.91     2382.96    176.37 o 
   5  19   6     1062.31     1148.73    127.68 o 
   7  19   6      207.01      254.98     82.82 o 
  -4  20   6      145.96      132.66     66.72 o 
  -2  20   6      139.48      188.64     74.77 o 
   0  20   6      987.78     1195.51    131.51 o 
   2  20   6     1017.65     1147.20    128.83 o 
  -9   1   7    12296.48    12792.08    317.09 o 
  -7   1   7     7540.98     7711.37    202.83 o 
  -5   1   7    11899.38    12721.15    332.81 o 
  -3   1   7     4675.00     4765.37    105.43 o 
  -1   1   7     1837.98     1738.81     81.29 o 
   1   1   7     2668.14     2604.58    110.81 o 
   3   1   7     1577.31     1614.97     88.19 o 
   5   1   7     4095.12     4328.00    109.83 o 
   7   1   7     2388.59     2394.35    126.34 o 
   9   1   7     2842.86     2914.90     92.59 o 
  11   1   7     2117.94     2087.12     86.35 o 
  13   1   7      532.32      535.42     50.98 o 
  15   1   7       25.20       63.24     34.12 o 
  17   1   7      109.90      149.92     43.92 o 
  -8   2   7     4109.14     3915.11    124.61 o 
  -6   2   7    23540.99    22281.37    567.85 o 
  -4   2   7      440.84      493.08     40.26 o 
  -2   2   7    14573.55    13667.43    373.45 o 
   0   2   7    48288.32    48281.16   1165.98 o 
   2   2   7     6286.38     5940.73    193.63 o 
   4   2   7     1656.77     1670.80     60.81 o 
   6   2   7      311.41      365.81     33.25 o 
   8   2   7      224.59      194.33     30.23 o 
  10   2   7     1346.05     1360.89     69.00 o 
  12   2   7     1490.37     1405.93     74.15 o 
  14   2   7     1480.72     1383.29     76.18 o 
  16   2   7      192.56      315.98     47.71 o 
  18   2   7      113.50       87.15     43.19 o 
  -9   3   7     2045.93     2101.92     84.74 o 
  -7   3   7    13890.21    13951.93    362.72 o 
  -5   3   7     5015.87     4910.86    161.80 o 
  -3   3   7     4925.74     5108.32    166.40 o 
  -1   3   7      801.93      710.86     53.68 o 
   1   3   7     9555.70     9029.19    280.66 o 
   3   3   7    19380.52    18753.22    319.16 o 
   5   3   7     3933.32     3880.28    155.86 o 
   7   3   7     8186.94     7652.31    172.83 o 
   9   3   7    11715.47    11392.70    238.20 o 
  11   3   7     5957.08     6072.62    152.35 o 
  13   3   7     2198.55     2176.25     90.94 o 
  15   3   7      504.14      561.85     54.63 o 
  17   3   7     1031.46     1007.56     74.01 o 
 -10   4   7    11999.35    11874.55    323.22 o 
  -8   4   7    22627.20    22321.63    583.95 o 
  -6   4   7    13692.76    12931.26    351.98 o 
  -4   4   7    26663.23    26857.89    666.77 o 
  -2   4   7    31092.61    31202.05    810.55 o 
   0   4   7    22776.97    22351.15    597.37 o 
   2   4   7    18762.66    18773.57    322.19 o 
   4   4   7     3147.39     3424.41     90.89 o 
   6   4   7     1956.86     1938.99     95.47 o 
   8   4   7     3426.63     3425.05    105.08 o 
  10   4   7      887.56      947.72     60.42 o 
  12   4   7       59.87      104.67     48.69 o 
  14   4   7      530.02      572.83     79.37 o 
  16   4   7      677.46      581.27     85.50 o 
  18   4   7      783.51      874.97    105.44 o 
  -9   5   7      624.12      678.27     54.83 o 
  -7   5   7     3165.58     3155.17    123.85 o 
  -5   5   7     1982.99     1885.67     90.87 o 
  -3   5   7    12239.34    12162.50    347.76 o 
  -1   5   7    35517.47    34634.82    882.64 o 
   1   5   7    22550.78    21495.01    355.37 o 
   3   5   7     8844.67     8632.18    170.52 o 
   5   5   7     2871.11     3118.00     88.81 o 
   7   5   7    10839.71    10367.62    214.49 o 
   9   5   7    18470.22    17546.10    337.48 o 
  11   5   7     8596.57     8470.41    199.32 o 
  13   5   7     2885.34     2789.39    150.68 o 
  15   5   7     1849.01     2012.19    138.80 o 
  17   5   7     2044.00     2205.06    156.44 o 
 -10   6   7    10694.60    10592.78    318.62 o 
  -8   6   7    51111.62    50299.88   1238.07 o 
  -6   6   7    34063.40    33923.19    827.42 o 
  -4   6   7    22829.57    22999.90    588.93 o 
  -2   6   7    21309.13    21262.62    565.16 o 
   0   6   7     4726.82     4669.30    176.37 o 
   2   6   7     9073.79     8952.22    176.23 o 
   4   6   7     7783.28     7853.54    216.25 o 
   6   6   7     1906.26     2045.57     74.90 o 
   8   6   7     5434.78     5358.02    140.78 o 
  10   6   7       51.64       61.87     38.15 o 
  12   6   7       67.23       39.46     30.58 o 
  14   6   7      327.71      396.46     70.17 o 
  16   6   7     1216.34     1203.56    120.39 o 
 -11   7   7      900.61      823.59     70.17 o 
  -9   7   7     2711.31     2694.68    124.61 o 
  -7   7   7     4624.82     4606.81    171.39 o 
  -5   7   7     3504.61     3362.99    143.02 o 
  -3   7   7       78.92      101.99     31.82 o 
  -1   7   7    39729.91    38185.68    968.91 o 
   1   7   7     9935.28     9708.21    186.99 o 
   3   7   7     6810.44     6810.00    147.86 o 
   5   7   7     8804.42     8541.16    182.12 o 
   7   7   7     4953.14     4694.06    126.75 o 
   9   7   7     8024.89     8208.30    193.14 o 
  11   7   7     6374.94     5596.53    156.61 o 
  13   7   7     2232.48     2203.66    134.39 o 
  15   7   7     1869.46     1800.16    132.28 o 
  17   7   7     1373.92     1519.50    139.18 o 
 -10   8   7    13556.75    13124.12    381.89 o 
  -8   8   7    11806.85    11352.72    342.78 o 
  -6   8   7    12036.32    11897.94    363.87 o 
  -4   8   7     4644.46     4552.36    187.11 o 
  -2   8   7     9564.79     9144.21    291.40 o 
   0   8   7    21063.92    21002.88    355.05 o 
   2   8   7    13748.80    14026.98    257.02 o 
   4   8   7     4425.35     4036.07    152.03 o 
   6   8   7     3565.89     3401.95    153.37 o 
   8   8   7      419.62      421.17     42.24 o 
  10   8   7      167.06      179.20     35.70 o 
  12   8   7       27.23        6.49     30.77 o 
  14   8   7      986.45     1059.01    101.61 o 
  16   8   7      595.88      711.63     95.47 o 
 -11   9   7     4639.86     4594.92    187.11 o 
  -9   9   7      386.10      478.13     60.20 o 
  -7   9   7      321.94      380.35     53.68 o 
  -5   9   7     1389.15     1491.13     97.01 o 
  -3   9   7     4994.88     4889.39    189.79 o 
  -1   9   7     5397.91     5841.81    213.57 o 
   1   9   7     3063.94     3068.66     83.62 o 
   3   9   7     9269.41     9321.62    190.06 o 
   5   9   7    15729.25    15072.35    291.76 o 
   7   9   7     9492.45     9192.23    238.10 o 
   9   9   7     5186.69     4902.28    141.33 o 
  11   9   7     1263.24     1162.33     72.86 o 
  13   9   7     1870.56     1924.77    130.36 o 
  15   9   7      705.83      645.68     90.10 o 
 -12  10   7     5727.74     5260.92    213.18 o 
 -10  10   7     5926.07     5786.21    221.62 o 
  -8  10   7      222.14      329.74     59.05 o 
  -6  10   7     4520.22     4536.64    194.39 o 
  -4  10   7     5253.56     5307.70    208.58 o 
  -2  10   7     6420.54     6685.33    243.47 o 
   0  10   7     7144.22     7424.18    259.19 o 
   2  10   7     3381.63     3402.48    164.87 o 
   4  10   7     2303.13     2218.58    148.96 o 
   6  10   7    10356.26    10784.57    228.15 o 
   8  10   7     3522.16     3721.82    139.18 o 
  10  10   7     1806.62     1924.35    107.74 o 
  12  10   7     1110.37     1095.08    108.51 o 
  14  10   7      635.64      652.20     89.72 o 
  16  10   7      177.19      146.08     70.17 o 
 -11  11   7     4292.27     4151.30    191.71 o 
  -9  11   7     8272.23     7588.67    274.53 o 
  -7  11   7     6632.53     6415.40    248.84 o 
  -5  11   7     4255.13     4162.04    189.41 o 
  -3  11   7     5290.79     4930.41    207.81 o 
  -1  11   7     5905.14     5893.18    232.35 o 
   1  11   7     7089.87     7358.62    271.46 o 
   3  11   7     6916.10     6982.10    263.79 o 
   5  11   7     5664.80     5306.46    139.57 o 
   7  11   7     5847.21     5746.51    152.18 o 
   9  11   7      738.96      720.70     58.29 o 
  11  11   7       45.25       92.79     37.19 o 
  13  11   7      840.31      728.12     89.34 o 
  15  11   7      928.39      815.15    100.07 o 
 -12  12   7     5215.02     5271.66    223.53 o 
 -10  12   7      419.10      422.91     70.93 o 
  -8  12   7      827.69      677.12     78.98 o 
  -6  12   7      209.02      247.69     59.81 o 
  -4  12   7     3881.32     3824.63    182.13 o 
  -2  12   7     7171.27     6928.80    267.24 o 
   0  12   7     2943.25     2924.35    156.82 o 
   2  12   7    12570.92    12234.97    398.37 o 
   4  12   7     9406.72     9194.44    330.89 o 
   6  12   7     5718.17     5841.04    244.24 o 
   8  12   7     4239.98     4398.68    134.71 o 
  10  12   7     2691.56     2708.26    107.93 o 
  12  12   7     2172.84     2286.34    143.02 o 
  14  12   7     1152.30     1388.37    126.91 o 
 -11  13   7     4447.78     4221.47    206.28 o 
  -9  13   7    10175.38     9886.13    347.76 o 
  -7  13   7    14153.92    13782.84    438.63 o 
  -5  13   7    15555.32    14930.81    473.14 o 
  -3  13   7     7048.80     6625.90    271.46 o 
  -1  13   7     5817.43     6187.65    246.92 o 
   1  13   7     6671.76     6767.38    271.46 o 
   3  13   7     1904.71     2056.67    138.42 o 
   5  13   7      485.17      455.89     76.68 o 
   7  13   7      305.30      270.70     67.10 o 
   9  13   7       62.60       45.24     46.39 o 
  11  13   7       42.71        9.71     36.16 o 
  13  13   7       72.97      151.45     60.20 o 
 -12  14   7      367.25      282.20     70.17 o 
 -10  14   7     1370.14     1403.70    123.08 o 
  -8  14   7      894.24      941.30     97.77 o 
  -6  14   7     2137.50     2136.81    144.93 o 
  -4  14   7     1233.35     1130.33    107.36 o 
  -2  14   7     6279.70     5854.07    253.44 o 
   0  14   7     8977.10     9056.41    332.43 o 
   2  14   7     7021.25     7197.97    282.58 o 
   4  14   7     4399.98     4259.43    210.88 o 
   6  14   7     1763.52     1936.28    142.63 o 
   8  14   7     4402.75     4856.03    230.44 o 
  10  14   7     6241.76     6452.98    280.28 o 
 -13  15   7     3395.65     3109.55    190.18 o 
 -11  15   7     2551.10     2702.74    173.69 o 
  -9  15   7     8167.92     8395.39    327.83 o 
  -7  15   7    16300.52    16095.64    518.00 o 
  -5  15   7    11380.06    10401.07    375.37 o 
  -3  15   7     5321.65     5127.11    237.72 o 
  -1  15   7     5382.48     5479.09    247.31 o 
   1  15   7     2430.68     2180.13    148.77 o 
   3  15   7     2729.72     2809.71    168.32 o 
   5  15   7      886.83      774.51     97.39 o 
   7  15   7     1023.67      907.17    106.21 o 
   9  15   7       25.56       71.32     62.11 o 
 -12  16   7      282.63      217.40     72.85 o 
 -10  16   7      154.80      132.28     59.05 o 
  -8  16   7      630.50      698.21     93.94 o 
  -6  16   7     1625.06     1678.62    140.72 o 
  -4  16   7      784.46      906.41    102.37 o 
  -2  16   7      766.90      763.39     98.54 o 
   0  16   7     4829.53     5019.37    237.34 o 
   2  16   7     3613.24     3485.68    197.46 o 
   4  16   7     2736.77     2703.50    174.07 o 
   6  16   7     2736.18     3117.60    185.96 o 
   8  16   7     3621.82     4009.05    218.17 o 
  10  16   7     4266.68     4571.91    239.64 o 
 -13  17   7     2024.98     2202.37    169.09 o 
 -11  17   7     2184.29     1992.64    159.89 o 
  -9  17   7     2905.21     2999.50    194.01 o 
  -7  17   7     4009.01     4258.66    228.14 o 
  -5  17   7     2051.07     2187.80    161.42 o 
  -3  17   7     1848.64     2004.14    150.68 o 
  -1  17   7     4419.41     4473.38    230.05 o 
   1  17   7     5212.95     5031.64    250.76 o 
   3  17   7      970.14      831.26    107.36 o 
   5  17   7      191.15      122.69     65.57 o 
   7  17   7      194.04      100.07     70.55 o 
   9  17   7       12.37      -15.72     55.21 o 
 -12  18   7      204.58      100.07     66.72 o 
 -10  18   7      107.21      120.78     67.87 o 
  -8  18   7        7.10      -46.39     46.39 o 
  -6  18   7      107.57      101.61     66.33 o 
  -4  18   7      574.30      593.54     97.01 o 
  -2  18   7      809.67      768.76    105.82 o 
   0  18   7      491.82      503.05     90.10 o 
   2  18   7     3159.35     3421.27    202.83 o 
   4  18   7     1931.44     1864.19    156.05 o 
   6  18   7     1256.55     1359.61    138.80 o 
   8  18   7     1197.32     1313.22    139.95 o 
  -7  19   7      997.98     1075.11    131.13 o 
  -5  19   7     1785.30     2118.79    169.47 o 
  -3  19   7      818.83      827.04    106.97 o 
  -1  19   7      790.65      896.82    111.19 o 
   1  19   7      600.41      610.79     99.31 o 
   3  19   7      289.47      344.70     88.19 o 
   5  19   7      263.60      299.45     87.04 o 
  -8   0   8    32263.97    33246.45    794.07 o 
  -6   0   8    54930.36    56175.04   1343.89 o 
  -4   0   8    64763.34    65262.12   1539.05 o 
  -2   0   8    41504.71    42948.16   1050.57 o 
   0   0   8    25830.89    27473.66    700.51 o 
   2   0   8    42323.04    42310.14   1054.41 o 
   8   0   8      747.46      700.13     65.57 o 
  10   0   8     2052.36     2067.02    116.56 o 
  12   0   8      147.19      230.82     56.36 o 
  14   0   8     2585.99     2637.17    150.68 o 
  16   0   8     2584.17     2405.97    152.99 o 
  18   0   8      522.86      356.58     75.53 o 
  -7   1   8     1788.26     1726.55     71.70 o 
  -5   1   8     1445.60     1555.92     73.23 o 
  -3   1   8    25534.20    24893.24    638.78 o 
  -1   1   8    14503.40    14594.93    367.70 o 
   1   1   8    53277.80    52745.72   1282.93 o 
   3   1   8    32854.41    31488.85    833.94 o 
   5   1   8    30177.67    29935.88    509.07 o 
   7   1   8    33340.68    33956.16    753.04 o 
   9   1   8    13410.29    12955.87    249.43 o 
  11   1   8     4044.92     4158.25    292.93 o 
  13   1   8     5898.95     5903.70    159.55 o 
  15   1   8     2467.16     2682.02    133.43 o 
  17   1   8      801.27      837.56     69.67 o 
  -8   2   8    24318.22    25000.21    603.12 o 
  -6   2   8    28653.01    28372.02    701.66 o 
  -4   2   8    41165.45    41381.50    992.68 o 
  -2   2   8    35564.20    33773.27    840.46 o 
   0   2   8    12241.74    11374.19    329.74 o 
   2   2   8     9032.80     8845.14    267.63 o 
   4   2   8    10163.81    10106.78    199.10 o 
   6   2   8      838.71      891.95     51.10 o 
   8   2   8      400.13      341.63     53.30 o 
  10   2   8      186.83      164.49     46.39 o 
  12   2   8      736.31      661.34     63.07 o 
  14   2   8     1609.93     1729.63     86.78 o 
  16   2   8     1658.84     1598.56    108.51 o 
  -9   3   8     1361.40     1484.61     71.32 o 
  -7   3   8     2743.09     2695.45    105.06 o 
  -5   3   8    15201.25    16033.91    425.60 o 
  -3   3   8     6868.61     6795.37    211.27 o 
  -1   3   8    72033.30    74176.66   1772.94 o 
   1   3   8    26644.48    27393.53    699.74 o 
   3   3   8     3041.90     3075.80    134.96 o 
   5   3   8    14101.72    13915.20    466.24 o 
   7   3   8    11942.70    12225.74    248.22 o 
   9   3   8     8402.67     8598.04    196.57 o 
  11   3   8     5574.40     5252.49    204.75 o 
  13   3   8     1506.41     1532.53    114.64 o 
  15   3   8     2013.00     1888.73    132.66 o 
  17   3   8      943.87     1107.32    114.26 o 
  -8   4   8    24376.38    24732.96    635.33 o 
  -6   4   8    26553.77    26080.70    627.66 o 
  -4   4   8     3278.65     3242.59    123.46 o 
  -2   4   8    10187.28     9412.61    289.10 o 
   0   4   8    11020.67    10929.80    337.79 o 
   2   4   8     1599.74     1588.90     91.64 o 
   4   4   8     9197.65     9335.63    191.09 o 
   6   4   8     1519.87     1428.68     63.05 o 
   8   4   8     1513.61     1624.43     74.11 o 
  10   4   8     3048.45     2929.69    104.96 o 
  12   4   8     1888.21     1927.07    125.00 o 
  14   4   8      566.45      675.97     85.12 o 
  16   4   8      874.75      753.42     94.32 o 
  -9   5   8     8978.89     9092.83    267.63 o 
  -7   5   8    22638.23    22616.48    582.03 o 
  -5   5   8    14431.04    14244.10    385.72 o 
  -3   5   8     1846.44     1887.97     92.79 o 
  -1   5   8     6368.29     6110.58    213.57 o 
   1   5   8     3717.06     3502.94    149.92 o 
   3   5   8     4468.00     4414.62    110.56 o 
   5   5   8     3231.80     3160.14     93.88 o 
   7   5   8     4146.88     3900.89    114.33 o 
   9   5   8     3200.45     3327.02    109.88 o 
  11   5   8     2037.33     1997.57     90.49 o 
  13   5   8      606.53      540.24     74.00 o 
  15   5   8      483.73      352.36     73.62 o 
  17   5   8      773.76      942.07    107.74 o 
 -10   6   8      529.88      584.72     58.28 o 
  -8   6   8     6975.99     6956.03    231.20 o 
  -6   6   8     1496.97     1654.85     91.25 o 
  -4   6   8     4163.06     4173.54    156.82 o 
  -2   6   8     2917.31     2961.93    133.43 o 
   0   6   8     9605.84     9124.27    286.42 o 
   2   6   8    10364.50    10238.86    353.13 o 
   4   6   8     3582.72     3541.93     99.52 o 
   6   6   8     7516.67     7386.72    169.30 o 
   8   6   8     7744.14     7684.30    181.51 o 
  10   6   8     4355.88     4291.47    130.61 o 
  12   6   8      857.94      886.67     63.57 o 
  14   6   8      212.77      158.35     60.20 o 
  16   6   8      861.60     1172.89    115.41 o 
 -11   7   8     9356.86     8598.60    282.20 o 
  -9   7   8     9115.69     9075.58    287.18 o 
  -7   7   8    16768.87    16520.08    466.24 o 
  -5   7   8     8173.81     8133.90    260.73 o 
  -3   7   8    12224.01    12109.97    362.33 o 
  -1   7   8    20504.92    20417.56    569.00 o 
   1   7   8    16025.94    15953.76    285.87 o 
   3   7   8     1959.63     1896.99     68.26 o 
   5   7   8       10.05        6.59     19.49 o 
   7   7   8      342.29      354.08     39.79 o 
   9   7   8      312.64      318.20     43.14 o 
  11   7   8     1363.14     1427.86    105.25 o 
  13   7   8      719.82      751.42     70.55 o 
  15   7   8      211.51      241.56     69.78 o 
 -10   8   8     1774.15     1619.95    102.37 o 
  -8   8   8     1015.58     1085.08     81.67 o 
  -6   8   8     1171.39     1348.88     89.34 o 
  -4   8   8     4112.85     4348.00    174.46 o 
  -2   8   8     3816.33     3884.06    164.49 o 
   0   8   8     2755.54     2828.50    140.33 o 
   2   8   8    14860.78    15320.15    278.95 o 
   4   8   8    12432.75    12170.04    241.02 o 
   6   8   8     6816.68     6715.16    162.48 o 
   8   8   8    15975.82    15510.17    304.39 o 
  10   8   8     3016.63     2868.47    107.27 o 
  12   8   8      454.90      445.37     50.02 o 
  14   8   8      454.21      569.00     85.12 o 
  16   8   8      462.26      395.69     83.59 o 
 -11   9   8     5778.77     5852.54    221.23 o 
  -9   9   8    14647.27    14237.20    424.06 o 
  -7   9   8     4593.79     4813.85    191.33 o 
  -5   9   8    12574.70    12569.31    381.50 o 
  -3   9   8     7686.93     7710.60    265.71 o 
  -1   9   8     8782.93     8701.74    290.25 o 
   1   9   8    25519.11    25751.72    689.39 o 
   3   9   8     3398.45     3722.43    104.68 o 
   5   9   8       37.21       64.16     26.41 o 
   7   9   8      868.62      760.42     61.73 o 
   9   9   8     1921.42     1907.19     88.25 o 
  11   9   8     1342.00     1371.29     80.21 o 
  13   9   8      333.16      375.72     51.48 o 
  15   9   8      741.52      658.72     95.86 o 
 -10  10   8      310.71      258.04     54.83 o 
  -8  10   8     5645.41     5581.85    218.55 o 
  -6  10   8     5093.11     5102.57    203.98 o 
  -4  10   8     1097.24     1206.24     94.71 o 
  -2  10   8     7373.95     7939.89    277.21 o 
   0  10   8     7308.48     6781.57    251.91 o 
   2  10   8     4695.81     4637.48    202.45 o 
   4  10   8     7713.79     7633.18    174.94 o 
   6  10   8     4641.34     4490.33    128.68 o 
   8  10   8     6709.92     6500.50    169.66 o 
  10  10   8     3912.60     3855.50    128.56 o 
  12  10   8     1588.83     1546.45     85.76 o 
  14  10   8      958.25      975.42    103.52 o 
 -11  11   8     2315.11     2321.23    137.26 o 
  -9  11   8     7493.77     7251.65    270.70 o 
  -7  11   8     6757.16     6283.12    250.37 o 
  -5  11   8     5377.99     5310.00    217.78 o 
  -3  11   8     6208.22     5896.25    231.59 o 
  -1  11   8     2890.25     2764.08    148.77 o 
   1  11   8      625.56      635.33     77.83 o 
   3  11   8     2550.89     2468.47    143.40 o 
   5  11   8     3503.92     3380.24    178.29 o 
   7  11   8     1955.99     1970.11    205.90 o 
   9  11   8     1882.19     1844.58     88.51 o 
  11  11   8      720.04      580.91     58.40 o 
  13  11   8      335.38      259.96     64.41 o 
 -12  12   8      143.11      152.22     55.60 o 
 -10  12   8     2042.15     2007.98    133.81 o 
  -8  12   8     2306.06     2141.79    137.65 o 
  -6  12   8     3301.63     3479.16    174.46 o 
  -4  12   8     2511.90     2411.72    148.77 o 
  -2  12   8     4465.74     4413.56    202.45 o 
   0  12   8     8257.07     8080.98    298.30 o 
   2  12   8      424.37      539.09     77.83 o 
   4  12   8      174.94       98.16     54.06 o 
   6  12   8     3809.73     3917.03    192.86 o 
   8  12   8     1209.38     1146.05    108.12 o 
  10  12   8      944.82      903.49     66.72 o 
  12  12   8      752.57      810.80    102.18 o 
  14  12   8      497.04      458.19     83.20 o 
 -11  13   8     3759.33     3605.69    188.64 o 
  -9  13   8      788.13      653.73     89.34 o 
  -7  13   8      457.78      545.99     77.45 o 
  -5  13   8     1035.36     1039.45    105.82 o 
  -3  13   8      935.61      989.61    102.37 o 
  -1  13   8      804.13      982.71    101.99 o 
   1  13   8      954.85      874.20     93.94 o 
   3  13   8     2528.86     2610.33    160.65 o 
   5  13   8      618.97      601.59     88.57 o 
   7  13   8      292.54      283.73     66.72 o 
   9  13   8      777.04      852.73    100.46 o 
  11  13   8       20.96       19.17     54.83 o 
  13  13   8       31.85       -4.98     46.78 o 
 -12  14   8      222.74      193.63     62.50 o 
 -10  14   8     1018.21     1009.16    109.28 o 
  -8  14   8      344.63      468.92     80.14 o 
  -6  14   8      290.24      365.40     70.55 o 
  -4  14   8     2659.46     2379.51    155.67 o 
  -2  14   8      529.93      465.47     75.15 o 
   0  14   8      638.47      624.59     84.74 o 
   2  14   8      194.39      174.84     62.50 o 
   4  14   8        4.19       47.93     47.54 o 
   6  14   8      466.74      551.36     84.74 o 
   8  14   8      169.78      220.08     70.17 o 
  10  14   8       84.70      217.02     73.62 o 
 -11  15   8      915.47      836.24    104.29 o 
  -9  15   8      749.01      839.31    103.14 o 
  -7  15   8     1679.69     1828.15    145.32 o 
  -5  15   8      179.58      226.60     68.25 o 
  -3  15   8      376.78      388.02     77.07 o 
  -1  15   8       39.21       23.01     49.08 o 
   1  15   8        0.64      -23.77     47.54 o 
   3  15   8      462.02      508.42     87.04 o 
   5  15   8       66.09       67.87     56.36 o 
   7  15   8       47.50       49.84     57.13 o 
   9  15   8       97.24       84.74     66.72 o 
 -12  16   8      666.69      743.07    104.29 o 
 -10  16   8      239.31      260.73     75.53 o 
  -8  16   8      853.20      916.38    108.51 o 
  -6  16   8        4.55       28.76     52.91 o 
  -4  16   8      874.03      916.76    105.82 o 
  -2  16   8      735.37      746.14     98.92 o 
   0  16   8      278.34      331.66     77.83 o 
   2  16   8       90.50        2.68     54.45 o 
   4  16   8      250.03      199.00     70.93 o 
   6  16   8      722.61      845.83    110.04 o 
   8  16   8      758.03      876.50    115.03 o 
  10  16   8      236.70      237.72     76.30 o 
 -11  17   8     2698.80     2951.58    195.16 o 
  -9  17   8      977.21     1118.06    125.38 o 
  -7  17   8      561.36      604.27     98.16 o 
  -5  17   8     1724.28     1870.33    150.68 o 
  -3  17   8     1891.11     1825.85    145.32 o 
  -1  17   8      812.35      861.16    110.04 o 
   1  17   8      587.96      715.08    103.91 o 
   3  17   8      730.04      672.52    101.22 o 
   5  17   8      201.70      193.63     76.30 o 
   7  17   8      234.14      214.72     75.92 o 
   9  17   8      196.33      212.42     77.83 o 
 -10  18   8      550.78      512.25     98.54 o 
  -8  18   8     1142.20     1020.28    124.61 o 
  -6  18   8       37.18       37.19     60.96 o 
  -4  18   8      169.32      187.88     69.78 o 
  -2  18   8     2659.61     2758.33    181.36 o 
   0  18   8     2720.28     3015.22    193.24 o 
   2  18   8      586.46      592.39     97.77 o 
   4  18   8      973.05      976.57    118.86 o 
   6  18   8     1555.96     1916.72    160.65 o 
  -7  19   8     2341.82     2194.32    174.07 o 
  -5  19   8     2016.05     1966.95    161.42 o 
  -3  19   8     1898.85     1896.78    156.82 o 
  -1  19   8     1377.55     1264.52    131.51 o 
   1  19   8      979.83      845.83    117.33 o 
  -7   1   9     6176.38     6440.33    186.73 o 
  -5   1   9      201.73      210.88     31.06 o 
  -3   1   9     2916.84     3058.93    122.31 o 
  -1   1   9     9200.81     9126.96    273.76 o 
   1   1   9     8387.21     8295.70    264.94 o 
   3   1   9     3169.02     3219.97    138.80 o 
   5   1   9      732.84      672.52     68.63 o 
   7   1   9      194.87      203.21     43.71 o 
   9   1   9      719.83      740.77     72.08 o 
  11   1   9      171.47      253.82     54.83 o 
  13   1   9      993.14      965.63     77.64 o 
  15   1   9      322.01      288.81     46.90 o 
  17   1   9      105.40       73.84     39.46 o 
  -8   2   9    22187.64    23055.50    567.46 o 
  -6   2   9     3966.38     3825.01    136.11 o 
  -4   2   9    14136.83    14226.84    378.44 o 
  -2   2   9    20026.62    20293.33    545.22 o 
   0   2   9    10455.77    10281.05    303.67 o 
   2   2   9     2542.32     2545.15    118.86 o 
   4   2   9     1119.97     1098.50     81.29 o 
   6   2   9     6999.91     7223.29    165.87 o 
   8   2   9     1020.39      974.66     86.27 o 
  10   2   9       13.90      106.21     45.63 o 
  12   2   9     1084.16      851.58     85.50 o 
  14   2   9      220.92      165.64     59.43 o 
  16   2   9      352.60      318.62     75.92 o 
  -9   3   9     2604.37     2623.75    103.52 o 
  -7   3   9     1175.35     1158.32     67.48 o 
  -5   3   9     4249.82     4322.31    150.68 o 
  -3   3   9     7620.75     7492.82    242.32 o 
  -1   3   9    19631.49    19314.07    526.44 o 
   1   3   9    18360.95    18655.74    510.72 o 
   3   3   9    10009.29     9613.90    308.65 o 
   5   3   9     2362.65     2313.57     85.12 o 
   7   3   9     5756.90     6075.05    151.49 o 
   9   3   9     7410.84     6788.86    230.44 o 
  11   3   9     1073.10     1067.06     94.71 o 
  13   3   9     2092.14     2035.58    130.75 o 
  15   3   9     1547.34     1637.59    125.76 o 
  17   3   9      465.48      516.08     89.72 o 
  -8   4   9    23017.93    23065.09    589.32 o 
  -6   4   9     7220.54     7316.83    217.78 o 
  -4   4   9    16668.24    16792.31    458.19 o 
  -2   4   9    29595.85    28676.07    755.72 o 
   0   4   9     8567.73     8280.36    271.85 o 
   2   4   9     1503.13     1460.07     94.32 o 
   4   4   9     2436.43     2411.13     80.77 o 
   6   4   9     4898.10     4734.21    127.52 o 
   8   4   9     1318.95     1224.82     66.92 o 
  10   4   9      383.82      380.21     45.04 o 
  12   4   9      272.43      217.78     56.75 o 
  14   4   9      464.50      557.11     80.52 o 
  16   4   9      757.31      798.67     97.77 o 
  -9   5   9     2687.03     2577.36    114.64 o 
  -7   5   9      985.84     1056.71     72.85 o 
  -5   5   9     2958.57     2825.05    122.31 o 
  -3   5   9    16513.09    15990.58    442.47 o 
  -1   5   9    20300.76    19594.74    540.24 o 
   1   5   9    12426.48    11890.66    366.17 o 
   3   5   9     8238.25     8127.13    172.87 o 
   5   5   9     6661.35     6736.11    156.56 o 
   7   5   9    17549.43    17007.87    324.09 o 
   9   5   9     8982.16     8968.99    207.15 o 
  11   5   9     3548.62     3636.02    123.78 o 
  13   5   9     1716.55     1625.71    123.08 o 
  15   5   9     2083.60     2134.12    145.32 o 
 -10   6   9    14869.00    14796.61    407.96 o 
  -8   6   9     9663.79     9385.38    287.18 o 
  -6   6   9    10218.55    10106.98    297.92 o 
  -4   6   9     6538.85     6864.01    224.68 o 
  -2   6   9    19959.35    19483.17    531.04 o 
   0   6   9    17529.61    17066.84    485.79 o 
   2   6   9      856.67      717.38     70.17 o 
   4   6   9     1787.69     1671.15     93.75 o 
   6   6   9     1807.03     1720.74     73.84 o 
   8   6   9     2346.43     2150.62     88.16 o 
  10   6   9      113.98       95.26     32.97 o 
  12   6   9      945.60      844.88     63.40 o 
  14   6   9     1219.94     1266.44    111.19 o 
  16   6   9     1026.00      924.43    105.44 o 
  -9   7   9      227.40      245.77     44.09 o 
  -7   7   9     1614.19     1659.45     97.01 o 
  -5   7   9    11057.48    10983.48    338.56 o 
  -3   7   9     8784.21     8802.20    282.20 o 
  -1   7   9    12679.65    12209.28    374.60 o 
   1   7   9     7776.80     7847.48    273.76 o 
   3   7   9     3198.86     3194.22     95.05 o 
   5   7   9    15031.06    14458.66    281.17 o 
   7   7   9     8210.46     8047.25    189.86 o 
   9   7   9     3864.93     3732.20    122.23 o 
  11   7   9     3815.92     3918.29    131.08 o 
  13   7   9     1352.80     1413.25     84.06 o 
  15   7   9      799.35      840.08     97.77 o 
 -10   8   9    12730.71    12572.00    376.52 o 
  -8   8   9     9467.24     9650.33    304.05 o 
  -6   8   9    12779.72    13085.78    383.80 o 
  -4   8   9     5265.59     5504.39    201.30 o 
  -2   8   9     3328.21     3265.60    148.77 o 
   0   8   9    10060.16    10197.09    327.06 o 
   2   8   9     8091.41     8555.68    182.11 o 
   4   8   9     1329.97     1324.18     63.89 o 
   6   8   9     2076.75     2047.92     83.02 o 
   8   8   9      565.63      568.74     50.25 o 
  10   8   9       93.26       73.28     33.63 o 
  12   8   9      745.29      764.54     61.99 o 
  14   8   9     1115.35     1094.67    107.36 o 
 -11   9   9     1701.11     1779.07    112.34 o 
  -9   9   9      536.46      518.77     66.72 o 
  -7   9   9      766.70      765.69     79.37 o 
  -5   9   9     5139.84     5188.84    205.90 o 
  -3   9   9    13339.89    13176.27    399.52 o 
  -1   9   9     4734.09     4875.97    199.76 o 
   1   9   9     1934.80     2032.90    126.15 o 
   3   9   9     5210.96     5035.26    241.94 o 
   5   9   9     7328.29     7418.00    200.34 o 
   7   9   9     2319.16     2279.28     91.81 o 
   9   9   9      975.50      919.58     63.45 o 
  11   9   9      509.51      539.77     55.79 o 
  13   9   9     1084.19     1115.63    101.61 o 
  15   9   9      451.98      441.70     81.29 o 
 -10  10   9     1962.51     2032.13    124.23 o 
  -8  10   9      231.47      287.57     56.36 o 
  -6  10   9     2182.83     1949.70    125.76 o 
  -4  10   9    12342.31    12229.22    390.32 o 
  -2  10   9    12806.75    13001.81    401.83 o 
   0  10   9    11181.63    11056.72    363.48 o 
   2  10   9     5402.16     5249.42    222.77 o 
   4  10   9     5578.20     5464.52    228.90 o 
   6  10   9     3937.61     3769.50    117.73 o 
   8  10   9     1019.44     1098.41     68.46 o 
  10  10   9      794.01      840.36     63.93 o 
  12  10   9      821.29      785.00     66.98 o 
  14  10   9      287.34      256.13     67.48 o 
 -11  11   9     2655.79     2438.94    144.17 o 
  -9  11   9     7143.70     7087.16    267.63 o 
  -7  11   9    10370.76    10407.97    348.91 o 
  -5  11   9     6881.21     6517.39    256.89 o 
  -3  11   9     6234.11     6555.73    248.46 o 
  -1  11   9     4617.59     4706.50    206.66 o 
   1  11   9     1570.85     1614.20    116.56 o 
   3  11   9     4421.46     4198.85    201.30 o 
   5  11   9      590.81      683.26     86.65 o 
   7  11   9      735.23      835.66     59.67 o 
   9  11   9      301.95      252.03     57.90 o 
  11  11   9      255.67      283.17     47.98 o 
  13  11   9      735.89      554.04     84.74 o 
 -10  12   9     1706.65     1654.85    125.38 o 
  -8  12   9     1073.70     1233.08    108.89 o 
  -6  12   9     1629.30     1757.60    126.53 o 
  -4  12   9     7245.73     7127.80    276.45 o 
  -2  12   9    11961.51    12345.40    406.04 o 
   0  12   9     3009.18     3050.50    166.40 o 
   2  12   9     5301.67     5462.98    237.72 o 
   4  12   9     7364.05     7630.46    300.22 o 
   6  12   9     4627.14     4784.33    226.99 o 
   8  12   9     2919.70     3218.82    180.21 o 
  10  12   9     1814.13     1738.80     91.99 o 
  12  12   9      760.48      678.00     65.87 o 
 -11  13   9     5183.86     5285.08    233.89 o 
  -9  13   9    10083.74     9727.01    347.38 o 
  -7  13   9     9215.16     9384.23    327.44 o 
  -5  13   9     7428.92     7069.52    282.58 o 
  -3  13   9     6099.13     5849.09    256.89 o 
  -1  13   9     3983.54     3708.45    195.16 o 
   1  13   9     3180.46     3034.78    175.99 o 
   3  13   9     1434.51     1302.87    114.64 o 
   5  13   9      381.72      374.99     75.92 o 
   7  13   9      240.92      341.63     76.68 o 
   9  13   9      388.15      436.33     84.74 o 
  11  13   9      850.04      919.06    112.73 o 
 -12  14   9       16.32       47.93     51.00 o 
 -10  14   9      102.64       99.69     56.75 o 
  -8  14   9      406.64      406.81     77.07 o 
  -6  14   9     1993.07     1727.31    134.96 o 
  -4  14   9     2023.27     2042.87    141.10 o 
  -2  14   9     2386.14     2183.97    149.92 o 
   0  14   9     6056.26     5908.90    258.81 o 
   2  14   9     5605.27     5357.16    248.84 o 
   4  14   9     3427.26     3594.19    200.53 o 
   6  14   9     5197.15     5473.72    255.74 o 
   8  14   9     3931.72     4209.58    224.30 o 
  10  14   9     2918.96     3298.96    199.76 o 
 -11  15   9     4602.42     4614.47    231.59 o 
  -9  15   9     3905.57     4151.68    215.48 o 
  -7  15   9     4513.47     4328.83    220.08 o 
  -5  15   9     3700.71     3545.11    195.54 o 
  -3  15   9     3629.11     3463.06    195.93 o 
  -1  15   9     5835.41     5713.74    264.94 o 
   1  15   9     2156.38     2332.73    159.12 o 
   3  15   9      301.66      294.85     74.00 o 
   5  15   9      722.88      704.73    101.61 o 
   7  15   9      306.21      276.83     78.22 o 
   9  15   9       27.72       13.42     52.53 o 
 -12  16   9      315.54      453.20     89.72 o 
 -10  16   9       71.43      141.87     68.63 o 
  -8  16   9      103.40      115.41     62.88 o 
  -6  16   9     1090.97      925.96    106.97 o 
  -4  16   9     1381.43     1439.75    128.06 o 
  -2  16   9      471.28      588.55     92.02 o 
   0  16   9     4266.74     4040.11    216.63 o 
   2  16   9     3757.42     3798.17    212.03 o 
   4  16   9     2164.60     2050.15    157.97 o 
   6  16   9     4077.29     4389.41    236.95 o 
   8  16   9     3408.49     4076.92    230.82 o 
 -11  17   9     2340.47     2682.41    182.89 o 
  -9  17   9     2653.78     2858.79    193.24 o 
  -7  17   9     3024.92     2884.09    190.18 o 
  -5  17   9     1800.76     1709.68    148.00 o 
  -3  17   9      917.16      954.72    112.34 o 
  -1  17   9     2682.27     2432.81    172.54 o 
   1  17   9     2233.30     2234.58    165.25 o 
   3  17   9      110.54      158.74     72.47 o 
   5  17   9        6.43      -27.61     52.15 o 
   7  17   9       46.07      107.74     69.02 o 
 -10  18   9       64.86      110.43     71.32 o 
  -8  18   9      230.24      235.42     80.90 o 
  -6  18   9      139.27      132.28     65.57 o 
  -4  18   9      613.80      531.81     96.24 o 
  -2  18   9     1299.77     1613.44    145.32 o 
   0  18   9      650.36      675.59    103.91 o 
   2  18   9     2829.69     3140.60    199.76 o 
   4  18   9     2404.76     2535.95    186.34 o 
  -3  19   9     1301.67     1427.86    144.55 o 
  -6   0  10    39554.50    39686.01    971.97 o 
  -4   0  10    53144.89    53581.57   1314.75 o 
  -2   0  10    33542.66    34745.63    876.50 o 
   0   0  10    16437.88    17361.69    480.04 o 
  -7   1  10     7805.88     7630.85    231.20 o 
  -5   1  10    22555.40    23737.61    599.29 o 
  -3   1  10    45903.19    47077.60   1152.95 o 
  -1   1  10    10812.81    10766.47    322.07 o 
   1   1  10    16122.92    15601.41    424.83 o 
   3   1  10    32787.04    33292.84    872.67 o 
  11   1  10     2010.49     2137.96    126.91 o 
  13   1  10     3084.12     3295.12    168.32 o 
  15   1  10     2218.09     2606.50    159.89 o 
  -8   2  10    12184.61    12444.32    338.94 o 
  -6   2  10    19745.07    19781.46    514.55 o 
  -4   2  10    26375.75    26515.49    688.24 o 
  -2   2  10    21740.47    21721.96    570.15 o 
   0   2  10    10834.29    10973.90    332.04 o 
   2   2  10     4854.41     4581.12    181.74 o 
   4   2  10     2370.36     2234.58    124.61 o 
   6   2  10      680.34      690.16     75.92 o 
   8   2  10      970.11     1005.33     83.59 o 
  10   2  10      747.12      745.37     77.07 o 
  12   2  10     2271.62     2168.25    134.20 o 
  14   2  10     1371.15     1282.93    113.11 o 
  16   2  10      620.45      636.86     91.64 o 
  -7   3  10      745.51      639.55     55.21 o 
  -5   3  10     5770.41     5543.89    187.88 o 
  -3   3  10     7879.25     7959.06    249.99 o 
  -1   3  10    11270.17    11046.37    334.34 o 
   1   3  10    23151.95    22343.49    611.17 o 
   3   3  10    13299.48    13765.59    416.40 o 
   5   3  10     9192.82     8696.38    297.15 o 
   7   3  10    10598.50    10346.28    228.14 o 
   9   3  10     4836.64     4799.28    188.64 o 
  11   3  10     3271.83     3353.02    161.80 o 
  13   3  10      970.26      869.22     92.02 o 
  15   3  10     1533.55     1540.59    128.45 o 
  -8   4  10     3736.46     3776.70    144.55 o 
  -6   4  10     7907.51     8209.43    249.22 o 
  -4   4  10     6432.76     6697.22    221.62 o 
  -2   4  10     1455.43     1341.21     85.50 o 
   0   4  10     5447.06     5014.77    194.78 o 
   2   4  10     2004.77     2053.60    115.79 o 
   4   4  10      598.93      726.97     74.00 o 
   6   4  10     2229.42     2222.31     87.82 o 
   8   4  10     2067.23     2085.75     88.33 o 
  10   4  10     2693.86     2846.90    144.93 o 
  12   4  10     1599.16     1717.34    121.54 o 
  14   4  10      898.90      751.12     93.17 o 
  16   4  10      258.09      212.03     67.87 o 
  -9   5  10     6511.06     6832.18    223.92 o 
  -7   5  10    10664.45    11045.21    326.67 o 
  -5   5  10     3840.75     3950.00    157.20 o 
  -3   5  10     5904.72     5837.59    205.51 o 
  -1   5  10     2856.47     2706.19    131.90 o 
   1   5  10     4883.28     4848.74    192.86 o 
   3   5  10     1377.04     1498.41    100.07 o 
   5   5  10     1459.73     1552.48     97.39 o 
   7   5  10     5874.21     5716.21    152.85 o 
   9   5  10     5667.32     5232.36    148.91 o 
  11   5  10     1719.27     1676.70    113.49 o 
  13   5  10      815.80      752.66     87.42 o 
  15   5  10      402.96      330.89     72.85 o 
  -8   6  10     4937.40     4875.97    177.91 o 
  -6   6  10     3069.67     3225.72    140.33 o 
  -4   6  10     1141.46     1226.18     86.27 o 
  -2   6  10     1783.28     1767.57    105.44 o 
   0   6  10    11019.05    11007.25    348.15 o 
   2   6  10     3366.39     3238.76    153.75 o 
   4   6  10     3852.62     3863.06    110.97 o 
   6   6  10     6214.43     5970.81    154.04 o 
   8   6  10     6367.00     6247.33    219.89 o 
  10   6  10     1175.13     1255.97     74.07 o 
  12   6  10      380.10      372.69     67.48 o 
  14   6  10      332.67      329.36     72.08 o 
  -9   7  10     7400.67     7502.02    254.59 o 
  -7   7  10     5218.25     5203.79    196.31 o 
  -5   7  10     1284.78     1335.46     93.55 o 
  -3   7  10     9709.77     9328.25    311.34 o 
  -1   7  10     8978.27     8958.64    302.14 o 
   1   7  10      747.60      701.66     74.38 o 
   3   7  10     2123.42     2231.13    128.83 o 
   5   7  10      545.51      468.98     42.61 o 
   7   7  10      311.12      348.12     41.64 o 
   9   7  10      422.96      377.23     76.68 o 
  11   7  10     1104.84     1087.71     72.75 o 
  13   7  10      381.96      325.52     69.40 o 
  15   7  10      185.70      195.16     65.95 o 
 -10   8  10     2278.09     2273.30    125.76 o 
  -8   8  10     2038.90     1803.23    111.96 o 
  -6   8  10     4430.49     4211.50    180.59 o 
  -4   8  10     7653.12     7822.56    271.46 o 
  -2   8  10    11533.88    11218.52    358.50 o 
   0   8  10     8733.33     8556.04    294.47 o 
   2   8  10     6300.04     5872.48    233.50 o 
   4   8  10     7391.46     7694.89    176.88 o 
   6   8  10     4546.82     4297.86    127.93 o 
   8   8  10     5598.19     5487.89    155.37 o 
  10   8  10     1420.36     1385.47     80.07 o 
  12   8  10      588.88      708.06     62.17 o 
  14   8  10      908.65      809.40     97.01 o 
  -9   9  10    16008.17    15868.27    466.62 o 
  -7   9  10     6282.39     6479.44    237.72 o 
  -5   9  10     4047.19     4074.62    179.82 o 
  -3   9  10    13567.85    13166.30    410.64 o 
  -1   9  10     2525.02     2583.88    141.10 o 
   1   9  10      231.82      220.08     55.60 o 
   3   9  10     1391.06     1463.52    114.26 o 
   5   9  10     1347.04     1335.30    101.41 o 
   7   9  10     1046.43     1013.59     65.11 o 
   9   9  10       83.19       19.48     30.97 o 
  11   9  10      390.38      426.37     52.54 o 
  13   9  10      800.38      854.16     70.91 o 
 -10  10  10     1200.99     1154.10     97.77 o 
  -8  10  10      670.32      618.08     74.38 o 
  -6  10  10     5755.16     5640.51    227.75 o 
  -4  10  10     4848.98     5007.86    208.96 o 
  -2  10  10     6277.21     6128.22    243.47 o 
   0  10  10     5079.48     5074.96    212.42 o 
   2  10  10     1317.03     1333.92    111.58 o 
   4  10  10     4255.12     4568.85    210.50 o 
   6  10  10     4007.69     3825.86    143.97 o 
   8  10  10     1457.40     1413.06    152.99 o 
  10  10  10     1580.17     1662.64     88.43 o 
  12  10  10     1245.75     1294.18     84.44 o 
 -11  11  10     2580.22     2632.95    149.53 o 
  -9  11  10     3160.08     3093.83    163.34 o 
  -7  11  10     3256.98     3362.60    172.54 o 
  -5  11  10     3539.09     3703.46    184.43 o 
  -3  11  10     4334.40     4348.00    201.30 o 
  -1  11  10     5023.46     4885.94    218.93 o 
   1  11  10     1428.35     1404.47    111.96 o 
   3  11  10     1903.06     1988.42    135.73 o 
   5  11  10     1439.38     1444.73    120.39 o 
   7  11  10     1419.04     1481.54    126.53 o 
   9  11  10        9.63       -0.55     53.30 o 
  11  11  10       58.28      116.11     51.57 o 
  13  11  10      821.93      837.01     95.86 o 
 -10  12  10     3488.22     3628.31    186.34 o 
  -8  12  10     2667.93     2513.33    154.14 o 
  -6  12  10     1153.61     1190.52    109.66 o 
  -4  12  10     3371.65     3263.68    176.76 o 
  -2  12  10     3689.68     3819.64    190.94 o 
   0  12  10      211.07      275.68     64.03 o 
   2  12  10     1324.22     1266.82    115.41 o 
   4  12  10     1191.78     1196.27    111.58 o 
   6  12  10     3436.08     3406.70    193.24 o 
   8  12  10     1056.52      920.21    105.06 o 
  10  12  10      375.64      345.08     83.59 o 
  12  12  10      620.23      736.58     96.81 o 
 -11  13  10     1483.26     1400.25    121.93 o 
  -9  13  10       55.31       62.11     51.38 o 
  -7  13  10      769.83      837.78     93.55 o 
  -5  13  10     1650.51     1642.19    125.00 o 
  -3  13  10      569.22      521.45     83.59 o 
  -1  13  10     2271.19     2344.62    155.29 o 
   1  13  10     1000.61      931.71    100.46 o 
   3  13  10      473.71      556.34     88.95 o 
   5  13  10      728.79      748.44     98.54 o 
   7  13  10      466.32      434.03     87.04 o 
   9  13  10      210.58      168.32     71.32 o 
  11  13  10       54.27       56.75     63.26 o 
 -10  14  10     1012.08     1133.39    113.11 o 
  -8  14  10      315.37      215.87     67.10 o 
  -6  14  10      995.30      833.56     97.77 o 
  -4  14  10      872.73      838.54     98.92 o 
  -2  14  10     1432.90     1654.08    129.21 o 
   0  14  10      162.86      154.90     59.05 o 
   2  14  10      424.73      576.67     86.27 o 
   4  14  10        8.36       54.06     56.36 o 
   6  14  10      207.37      173.31     67.87 o 
   8  14  10      132.64      157.20     70.93 o 
  10  14  10       28.86       40.64     60.58 o 
 -11  15  10      152.21      144.93     67.10 o 
  -9  15  10       13.98        1.53     47.54 o 
  -7  15  10      564.14      630.73     92.40 o 
  -5  15  10      208.59      248.84     69.02 o 
  -3  15  10        4.95       14.19     45.24 o 
  -1  15  10       95.77       74.77     56.75 o 
   1  15  10       45.24       49.46     52.15 o 
   3  15  10       97.22      114.26     64.80 o 
   5  15  10      107.97      221.62     76.30 o 
   7  15  10       79.63       23.77     60.20 o 
   9  15  10      281.01      309.42     85.50 o 
 -10  16  10      444.04      379.20     84.35 o 
  -8  16  10      275.63      173.69     69.78 o 
  -6  16  10      110.33       91.64     60.20 o 
  -4  16  10      619.10      503.05     87.42 o 
  -2  16  10      518.02      509.18     88.19 o 
   0  16  10        8.24       67.10     60.96 o 
   2  16  10      242.13      258.04     75.15 o 
   4  16  10      759.58      861.55    111.19 o 
   6  16  10      626.07      811.70    115.03 o 
 -11  17  10     2440.48     2231.51    169.09 o 
  -9  17  10      651.99      689.01    106.59 o 
  -7  17  10      160.86      106.21     69.78 o 
  -5  17  10      663.17      700.51    101.61 o 
  -3  17  10      743.44      829.72    109.66 o 
  -1  17  10      924.31      841.23    112.34 o 
   1  17  10      996.80      891.84    113.49 o 
   3  17  10      209.90      230.44     79.37 o 
   5  17  10        2.04        0.00     63.65 o 
  -8  18  10      969.39      953.95    118.09 o 
  -6  18  10       78.30       39.49     59.05 o 
  -4  18  10      549.34      584.72     97.39 o 
  -2  18  10     1270.65     1111.15    129.21 o 
   0  18  10      728.24      673.29    105.82 o 
  -7   1  11      267.87      287.18     38.73 o 
  -5   1  11    11423.97    11870.34    334.34 o 
  -3   1  11      510.64      689.01     61.35 o 
  -1   1  11     3887.04     3528.24    152.22 o 
   1   1  11     4913.61     4943.07    191.71 o 
   3   1  11      428.22      421.00     58.28 o 
  -8   2  11    15062.87    15445.74    410.64 o 
  -6   2  11     3807.31     3970.33    151.45 o 
  -4   2  11     3335.55     3484.15    144.93 o 
  -2   2  11     6280.00     6194.55    220.47 o 
   0   2  11     2096.14     2434.72    121.16 o 
   2   2  11     1183.89     1123.42     87.04 o 
   4   2  11     4525.53     4273.23    184.04 o 
  14   2  11      149.97      240.41     64.03 o 
  -7   3  11      446.67      493.46     51.76 o 
  -5   3  11     7963.01     8057.60    251.14 o 
  -3   3  11     4810.42     4659.33    177.52 o 
  -1   3  11    16757.01    16706.81    475.06 o 
   1   3  11    11974.89    11925.55    364.25 o 
   3   3  11     3467.76     3422.42    159.89 o 
   5   3  11     3789.53     4083.44    186.34 o 
   7   3  11     4287.18     4031.67    191.33 o 
  11   3  11      637.00      647.21     77.45 o 
  13   3  11     1424.30     1446.65    117.33 o 
  15   3  11      700.71      677.51     93.17 o 
  -8   4  11    14443.23    15291.99    408.73 o 
  -6   4  11     6600.80     6413.49    218.93 o 
  -4   4  11     9523.16     9379.63    296.38 o 
  -2   4  11     9911.36     9278.41    299.07 o 
   0   4  11      241.31      191.33     43.71 o 
   2   4  11      122.87       99.69     40.26 o 
   4   4  11     1904.51     1754.15    119.63 o 
   6   4  11      588.58      743.45     81.67 o 
   8   4  11       75.64       69.78     39.30 o 
  10   4  11     1032.90     1045.59     92.40 o 
  12   4  11     1180.25     1108.09    102.37 o 
  14   4  11      532.85      432.88     80.90 o 
  -9   5  11     1335.75     1344.27     87.04 o 
  -7   5  11     1633.97     1731.91     96.62 o 
  -5   5  11      817.18      805.18     68.25 o 
  -3   5  11     8848.86     8347.85    272.61 o 
  -1   5  11     4293.47     4391.71    185.58 o 
   1   5  11     5706.49     5650.48    225.45 o 
   3   5  11    15116.56    14241.80    440.55 o 
   5   5  11    12749.91    12422.85    403.36 o 
   7   5  11    11652.44    11324.64    247.71 o 
   9   5  11     4831.52     4659.97    143.14 o 
  11   5  11      723.32      690.16     82.05 o 
  13   5  11     1041.52      978.49    100.46 o 
  15   5  11      519.57      525.67     84.35 o 
  -8   6  11     3984.36     4153.60    161.42 o 
  -6   6  11     6037.86     6018.18    222.00 o 
  -4   6  11    10788.97    10818.23    336.64 o 
  -2   6  11     6869.92     6758.95    241.94 o 
   0   6  11     1969.47     1950.08    119.63 o 
   2   6  11     1360.35     1297.50    101.61 o 
   4   6  11      117.46      111.19     51.76 o 
   6   6  11      187.55      233.34     37.86 o 
   8   6  11      206.99      185.26     38.78 o 
  10   6  11     1104.66     1029.67    123.27 o 
  12   6  11     1246.84     1044.82     99.31 o 
  14   6  11      838.99      738.47     95.86 o 
  -9   7  11       41.88        9.59     34.12 o 
  -7   7  11     3525.50     3499.87    153.75 o 
  -5   7  11     5378.00     5346.81    207.81 o 
  -3   7  11     3942.95     3861.82    171.77 o 
  -1   7  11     3861.47     3801.24    172.54 o 
   1   7  11     9156.27     8626.98    309.42 o 
   3   7  11    13965.65    14343.40    438.25 o 
   5   7  11    12638.76    12604.95    322.27 o 
   7   7  11     4810.70     4960.33    143.55 o 
   9   7  11     2102.54     2071.06    201.87 o 
  11   7  11     1617.13     1588.52     88.27 o 
  13   7  11      975.83      961.24    101.61 o 
  -8   8  11     5314.98     5589.13    215.87 o 
  -6   8  11    14582.91    14507.12    439.02 o 
  -4   8  11    12965.75    13015.62    401.44 o 
  -2   8  11     1090.25      991.91     91.64 o 
   0   8  11     2024.78     2150.99    131.90 o 
   2   8  11     2349.25     2300.14    139.57 o 
   4   8  11      252.18      325.14     64.80 o 
   6   8  11       91.27      179.29     55.02 o 
   8   8  11      284.02      281.93     43.90 o 
  10   8  11      858.00      800.04    101.03 o 
  12   8  11      876.18      932.66     71.99 o 
  14   8  11      792.75      856.95    101.99 o 
  -9   9  11     1600.88     1626.86    112.73 o 
  -7   9  11     2244.15     2313.56    135.35 o 
  -5   9  11     9917.44     9906.07    332.43 o 
  -3   9  11    10287.70    10117.33    338.94 o 
  -1   9  11     5896.39     5969.48    239.25 o 
   1   9  11     1473.68     1456.62    113.11 o 
   3   9  11     4884.69     4954.95    217.40 o 
   5   9  11     3120.48     3025.76    105.20 o 
   7   9  11      993.75      946.12     65.47 o 
   9   9  11      649.79      588.80     55.91 o 
  11   9  11     1324.74     1296.83     83.40 o 
  13   9  11      749.81      917.00     75.38 o 
 -10  10  11     3336.23     3618.35    173.31 o 
  -8  10  11     4299.83     4302.75    193.63 o 
  -6  10  11     6608.16     6701.05    256.51 o 
  -4  10  11     2595.20     2763.32    153.75 o 
  -2  10  11     1185.04     1154.86    104.67 o 
   0  10  11     2824.77     2729.19    156.05 o 
   2  10  11     1742.98     1794.03    127.68 o 
   4  10  11     1103.41     1096.97    109.66 o 
   6  10  11     1303.80     1349.64    120.78 o 
   8  10  11      127.97      121.80     36.01 o 
  10  10  11     1051.57     1118.35    100.07 o 
  12  10  11     1231.05     1317.71     87.07 o 
  -9  11  11     4239.04     4333.04    198.23 o 
  -7  11  11     8812.39     8754.27    317.47 o 
  -5  11  11     3382.50     3211.15    170.62 o 
  -3  11  11     1827.54     1721.94    128.45 o 
  -1  11  11     3898.36     3845.33    194.78 o 
   1  11  11      266.86      328.98     65.57 o
[truncated: 36,152 more chars]
